# Supplementary material for: Cataloging variation in 16S rRNA gene sequences of female urobiome bacteria
Source: Front Urol. 2024 Jan 8;3:1270509. doi: 10.3389/fruro.2023.1270509 (PMC12327256; doi:10.3389/fruro.2023.1270509)
Supplement: Supplementary file 3 [file Table_1.xlsx]

## Sheet: TableS1
Table S1. Metadata for sequences included in the urobiome 16S rRNA gene sequence data set.
Sequence Header	Genus	Species	Strain Designation	Symptom Status	Accession	Note
Acinetobacter_radioresistens_UMB7766-LJ435B_RUTI_length_1532_length_1532	Acinetobacter	radioresistens	UMB7766-LJ435B	RUTI	JASPBZ000000000
Actinobaculum_massiliense_UMB8039B_UTI_length_1524_length_1524	Actinobaculum	massiliense	UMB8039B	UTI	JASPAD000000000
Actinomyces_graevenitzii_UMB0286|lcl|NZ_PNHV01000006.1_rrna_56_length_1537_length_1537	Actinomyces	graevenitzii	UMB0286	OAB	NZ_PNHV01000006.1
Actinomyces_naeslundii_UMB0181|lcl|NZ_PKKP01000008.1_rrna_54_length_1560_length_1560	Actinomyces	naeslundii	UMB0181	OAB	NZ_PKKP01000008.1
Actinomyces_oris_UMB0183|lcl|NZ_PKKL01000007.1_rrna_53_length_1546_length_1546	Actinomyces	oris	UMB0183	OAB	NZ_PKKL01000007.1
Actinomyces_urogenitalis_UMB0319|lcl|NZ_PKHA01000020.1_rrna_41_length_1539_length_1539	Actinomyces	urogenitalis	UMB0319	OAB	NZ_PKHA01000020.1
Actinomyces_urogenitalis_UMB6473-AN360BR_RUTI_length_1525_length_1525	Actinomyces	urogenitalis	UMB6473-AN360BR	RUTI	JASPEK000000000
Actinotignum_schaalii_310G_length_1265_length_1265	Actinotignum	schaalii	310G	RUTI	OR975925	Generated in this study
Actinotignum_schaalii_505-2R_length_1266_length_1266	Actinotignum	schaalii	505-2R	RUTI	OR975926	Generated in this study
Actinotignum_schaalii_UMB0086|lcl|NZ_PKME01000001.1_rrna_1_length_1454_length_1454	Actinotignum	schaalii	UMB0086	OAB	NZ_PKME01000001.1
Actinotignum_schaalii_UMB0929_CONTROL_length_1535_length_1535	Actinotignum	schaalii	UMB0929	CONTROL	JASOPO000000000
Actinotignum_schaalii_UMB3161-CI310P_RUTI_length_1528_length_1528	Actinotignum	schaalii	UMB3161-CI310P	RUTI	JASPCA000000000
Actinotignum_schaalii_UMB8968_UTI_length_1350_length_1350	Actinotignum	schaalii	UMB8968	UTI	JASOHT000000000
Actinotignum_urinale_UMB0759|lcl|NZ_PNHX01000001.1_rrna_14_length_1536_length_1536	Actinotignum	urinale	UMB0759	OAB	NZ_PNHX01000001.1
Aerococcus_christensenii_UMB0844|lcl|NZ_PKGZ01000011.1_rrna_7_length_1549_length_1549	Aerococcus	christensenii	UMB0844	CONTROL	NZ_PKGZ01000011.1
Aerococcus_sanguinicola_UMB0139|lcl|NZ_PKGY01000003.1_rrna_38_length_1550_length_1550	Aerococcus	sanguinicola	UMB0139	OAB	NZ_PKGY01000003.1
Aerococcus_sanguinicola_UMB7834_UTI_length_1536_length_1536	Aerococcus	sanguinicola	UMB7834	UTI	JASOLI000000000
Aerococcus_sanguinicola_UMB8623_UTI_length_1536_length_1536	Aerococcus	sanguinicola	UMB8623	UTI	JASOIM000000000
Aerococcus_sanguinicola_UMB8704A_UTI_length_1536_length_1536	Aerococcus	sanguinicola	UMB8704A	UTI	awaiting accession
Aerococcus_urinae_533BR_length_1249_length_1249	Aerococcus	urinae	533BR	RUTI	OR975927	Generated in this study
Aerococcus_urinae_533G_length_1264_length_1264	Aerococcus	urinae	533G	RUTI	OR975928	Generated in this study
Aerococcus_urinae_533P_length_1249_length_1249	Aerococcus	urinae	533P	RUTI	OR975929	Generated in this study
Aerococcus_urinae_D_UMB1226A_UTI_length_1534_length_1534	Aerococcus	urinae	UMB1226A	UTI	JASOOG000000000
Aerococcus_urinae_D_UMB8035A_UTI_length_1534_length_1534	Aerococcus	urinae	UMB8035A	UTI	JASPCU000000000
Aerococcus_urinae_UMB0071|lcl|NZ_QMGT01000012.1_rrna_14_length_1548_length_1548	Aerococcus	urinae	UMB0071	OAB	NZ_QMGT01000012.1
Aerococcus_urinae_UMB0072|lcl|NZ_PKGV01000003.1_rrna_43_length_1548_length_1548	Aerococcus	urinae	UMB0072	OAB	NZ_PKGV01000003.1
Aerococcus_urinae_UMB0072b|lcl|NZ_PNGB01000003.1_rrna_49_length_1548_length_1548	Aerococcus	urinae	UMB0072b	OAB	NZ_PNGB01000003.1
Aerococcus_urinae_UMB0072b|lcl|NZ_PNGB01000004.1_rrna_53_length_1548_length_1548	Aerococcus	urinae	UMB0072b	OAB	NZ_PNGB01000004.1
Aerococcus_urinae_UMB0080|lcl|NZ_PNHR01000033.1_rrna_36_length_1548_length_1548	Aerococcus	urinae	UMB0080	OAB	NZ_PNHR01000033.1
Aerococcus_urinae_UMB0088|lcl|NZ_PNHS01000008.1_rrna_66_length_1548_length_1548	Aerococcus	urinae	UMB0088	OAB	NZ_PNHS01000008.1
Aerococcus_urinae_UMB0088|lcl|NZ_PNHS01000027.1_rrna_38_length_1548_length_1548	Aerococcus	urinae	UMB0088	OAB	NZ_PNHS01000027.1
Aerococcus_urinae_UMB0239|lcl|NZ_QMGU01000016.1_rrna_12_length_1548_length_1548	Aerococcus	urinae	UMB0239	OAB	NZ_QMGU01000016.1
Aerococcus_urinae_UMB0267|lcl|NZ_QMGV01000017.1_rrna_39_length_1548_length_1548	Aerococcus	urinae	UMB0267	OAB	NZ_QMGV01000017.1
Aerococcus_urinae_UMB0337|lcl|NZ_QMGW01000022.1_rrna_47_length_1548_length_1548	Aerococcus	urinae	UMB0337	OAB	NZ_QMGW01000022.1
Aerococcus_urinae_UMB0621|lcl|NZ_QMHA01000015.1_rrna_4_length_1548_length_1548	Aerococcus	urinae	UMB0621	SUI	NZ_QMHA01000015.1
Aerococcus_urinae_UMB1016|lcl|NZ_QMHC01000009.1_rrna_69_length_1548_length_1548	Aerococcus	urinae	UMB1016	SUI	NZ_QMHC01000009.1
Aerococcus_urinae_UMB12087A_CONTROL_length_1329_length_1329	Aerococcus	urinae	UMB12087A	CONTROL	awaiting accession
Aerococcus_urinae_UMB2354|lcl|NZ_QMHF01000012.1_rrna_2_length_1548_length_1548	Aerococcus	urinae	UMB2354	OAB	NZ_QMHF01000012.1
Aerococcus_urinae_UMB2879|lcl|NZ_QMHG01000018.1_rrna_16_length_1548_length_1548	Aerococcus	urinae	UMB2879	OAB	NZ_QMHG01000018.1
Aerococcus_urinae_UMB3440|lcl|NZ_QMHH01000018.1_rrna_10_length_1518_length_1518	Aerococcus	urinae	UMB3440	UUI	NZ_QMHH01000018.1
Aerococcus_urinae_UMB637|lcl|NZ_VYWL01000047.1_rrna_60_length_1548_length_1548	Aerococcus	urinae	UMB637	OAB	NZ_VYWL01000047.1
Aerococcus_urinae_UMB8614|lcl|NZ_VYVN01000051.1_rrna_56_length_1548_length_1548	Aerococcus	urinae	UMB8614	UUI	NZ_VYVN01000051.1
Aerococcus_urinae_UMB8662|lcl|NZ_VYVK01000022.1_rrna_45_length_1548_length_1548	Aerococcus	urinae	UMB8662	UUI	NZ_VYVK01000022.1
Aerococcus_viridans_UMB0240|lcl|NZ_PNHQ01000001.1_rrna_4_length_1521_length_1521	Aerococcus	viridans	UMB0240	OAB	NZ_PNHQ01000001.1
Alloscardovia_omnicolens_UMB0006|lcl|NZ_PKGT01000012.1_rrna_15_length_1530_length_1530	Alloscardovia	omnicolens	UMB0006	CONTROL	NZ_PKGT01000012.1
Alloscardovia_omnicolens_UMB1308A_UMB1308A_UTI_length_1525_length_1525	Alloscardovia	omnicolens	UMB1308A	UTI	JASPDP000000000
Alloscardovia_omnicolens_UMB8626_UTI_length_1525_length_1525	Alloscardovia	omnicolens	UMB8626	UTI	JASOIJ000000000
Anaerococcus_hydrogenalis_UMB0204|lcl|NZ_PNHP01000002.1_rrna_32_length_1527_length_1527	Anaerococcus	hydrogenalis	UMB0204	OAB	NZ_PNHP01000002.1
Anaerococcus_octavius_UMB0119_OAB_length_1257_length_1257	Anaerococcus	octavius	UMB0119	OAB	awaiting accession
Anaerococcus_octavius_UMB0119|lcl|NZ_PKGS01000013.1_rrna_8_length_1527_length_1527	Anaerococcus	octavius	UMB0119	OAB	NZ_PKGS01000013.1
Bacillus_infantis_510-3B_length_1250_length_1250	Bacillus	infantis	510-3B	RUTI	OR975930	Generated in this study
Bacillus_licheniformis_UMB5838_CONTROL_length_1316_length_1316	Bacillus	licheniformis	UMB5838	CONTROL	JASOSF000000000
Bacillus_mobilis_327-1R_length_1277_length_1277	Bacillus	mobilis	327-1R	RUTI	OR975931	Generated in this study
Bacillus_sp._UMB0728_UMB0728|lcl|NZ_PKLA01000016.1_rrna_40_length_1466_length_1466	Bacillus	NA	UMB0728	CONTROL	NZ_PKLA01000016.1
Bacillus_subtilis_UMB4856B_CONTROL_length_1536_length_1536	Bacillus	subtilis	UMB4856B	CONTROL	JASOSJ000000000
Bacillus_tropicus_479-1BR_length_1274_length_1274	Bacillus	tropicus	479-1BR	RUTI	OR975933	Generated in this study
Bacteroides_fragilis_UMB10241A_Bladder_cancer_length_1279_length_1279	Bacteroides	fragilis	UMB10241A	Bladder Cancer	JASORI000000000
Bifidobacterium_bifidum_UMB0776B_CONTROL_length_1433_length_1433	Bifidobacterium	bifidum	UMB0776B	CONTROL	JASOPT000000000
Bifidobacterium_breve_UMB0002_CONTROL_length_1432_length_1432	Bifidobacterium	breve	UMB0002	CONTROL	JASOQW000000000
Bifidobacterium_breve_UMB0089|lcl|NZ_PNHM01000011.1_rrna_19_length_1531_length_1531	Bifidobacterium	breve	UMB0089	OAB	NZ_PNHM01000011.1
Bifidobacterium_breve_UMB1218B_UTI_length_1527_length_1527	Bifidobacterium	breve	UMB1218B	UTI	JASPAO000000000
Bifidobacterium_breve_UMB5641_RUTI_length_1527_length_1527	Bifidobacterium	breve	UMB5641	RUTI	JASOMW000000000
Bifidobacterium_breve_UMB6370_CONTROL_length_1527_length_1527	Bifidobacterium	breve	UMB6370	CONTROL	JASOMR000000000
Bifidobacterium_dentium_UMB0016_CONTROL_length_1525_length_1525	Bifidobacterium	dentium	UMB0016	CONTROL	JASOQQ000000000
Bifidobacterium_longum_UMB0788|lcl|NZ_PKGP01000007.1_rrna_58_length_1526_length_1526	Bifidobacterium	longum	UMB0788	CONTROL	NZ_PKGP01000007.1
Bifidobacterium_scardovii_UMB9902_UTI_length_1521_length_1521	Bifidobacterium	scardovii	UMB9902	UTI	JASOEM000000000
Brachybacterium_sp._UMB0905_UMB0905|lcl|NZ_PNHL01000013.1_rrna_10_length_1521_length_1521	Brachybacterium	NA	UMB0905	CONTROL	NZ_PNHL01000013.1
Brevibacterium_luteolum_UMB0680|lcl|NZ_PNFZ01000016.1_rrna_23_length_1528_length_1528	Brevibacterium	luteolum	UMB0680	OAB	NZ_PNFZ01000016.1
Brevibacterium_luteolum_UMB0680A_OAB_length_1431_length_1431	Brevibacterium	luteolum	UMB0680A	OAB	awaiting accession
Brevibacterium_luteolum_UMB0680B_OAB_length_1430_length_1430	Brevibacterium	luteolum	UMB0680B	OAB	awaiting accession
Brevibacterium_paucivorans_UMB10442_CONTROL_length_1266_length_1266	Brevibacterium	paucivorans	UMB10442	CONTROL	JASOTH000000000
Brevibacterium_paucivorans_UMB1301|lcl|NZ_PNHK01000008.1_rrna_59_length_1522_length_1522	Brevibacterium	paucivorans	UMB1301	UTI	NZ_PNHK01000008.1
Brevibacterium_paucivorans_UMB1308A_UTI_length_1510_length_1510	Brevibacterium	paucivorans	UMB1308A	UTI	JASPDO000000000
Brevibacterium_ravenspurgense_UMB0426|lcl|NZ_PKGO01000012.1_rrna_18_length_1528_length_1528	Brevibacterium	ravenspurgense	UMB0426	OAB	NZ_PKGO01000012.1
Campylobacter_ureolyticus_UMB0112|lcl|NZ_PKHU01000005.1_rrna_40_length_1512_length_1512	Campylobacter	ureolyticus	UMB0112	OAB	NZ_PKHU01000005.1
Citrobacter_freundii_UMB1094|lcl|NZ_PNHJ01000002.1_rrna_35_length_1522_length_1522	Citrobacter	freundii	UMB1094	UTI	NZ_PNHJ01000002.1
Citrobacter_freundii_UMB9975A_UTI_length_1441_length_1441	Citrobacter	freundii	UMB9975A	UTI	JASPCH000000000
Citrobacter_koseri_479-1G_length_1269_length_1269	Citrobacter	koseri	479-1G	RUTI	OR975934	Generated in this study
Corynebacterium_amycolatum_UMB0338_OAB_length_1511_length_1511	Corynebacterium	amycolatum	UMB0338	OAB	PKHT00000000
Corynebacterium_amycolatum_UMB1064_UTI_length_1505_length_1505	Corynebacterium	amycolatum	UMB1064	UTI	JASOOY000000000
Corynebacterium_amycolatum_UMB1182|lcl|NZ_VYWH01000035.1_rrna_43_length_1520_length_1520	Corynebacterium	amycolatum	UMB1182	UTI	NZ_VYWH01000035.1
Corynebacterium_amycolatum_UMB13101E|lcl|NZ_JAHLLZ010000021.1_rrna_23_length_1520_length_1520	Corynebacterium	amycolatum	UMB13101E	UTI	NZ_JAHLLZ010000021.1
Corynebacterium_amycolatum_UMB3106_RUTI_length_1317_length_1317	Corynebacterium	amycolatum	UMB3106	RUTI	JASONL000000000
Corynebacterium_aurimucosum_C_UMB7769_RUTI_length_1506_length_1506	Corynebacterium	aurimucosum	UMB7769	RUTI	JASOLN000000000
Corynebacterium_aurimucosum_UMB0043|lcl|NZ_PKHR01000004.1_rrna_44_length_1518_length_1518	Corynebacterium	aurimucosum	UMB0043	CONTROL	NZ_PKHR01000004.1
Corynebacterium_aurimucosum_UMB1300|lcl|NZ_PNHI01000033.1_rrna_34_length_1520_length_1520	Corynebacterium	aurimucosum	UMB1300	UTI	NZ_PNHI01000033.1
Corynebacterium_aurimucosum_UMB84921R|lcl|NZ_JAHLMD010000031.1_rrna_42_length_1516_length_1516	Corynebacterium	aurimucosum	UMB84921R	UUI	NZ_JAHLMD010000031.1
Corynebacterium_coyleae_501BR_length_1219_length_1219	Corynebacterium	coyleae	501BR	RUTI	OR975935	Generated in this study
Corynebacterium_coyleae_UMB0147_OAB_length_1502_length_1502	Corynebacterium	coyleae	UMB0147	OAB	PKHQ00000000
Corynebacterium_coyleae_UMB0147|lcl|NZ_PKHQ01000001.1_rrna_2_length_1516_length_1516	Corynebacterium	coyleae	UMB0147	OAB	NZ_PKHQ01000001.1
Corynebacterium_coyleae_UMB10308_UTI_length_1502_length_1502	Corynebacterium	coyleae	UMB10308	UTI	JASOZH000000000
Corynebacterium_coyleae_UMB8490|lcl|NZ_JAAUVV010000053.1_rrna_49_length_1516_length_1516	Corynebacterium	coyleae	UMB8490	UUI	NZ_JAAUVV010000053.1
Corynebacterium_frankenforstense_UMB10118_UTI_length_1232_length_1232	Corynebacterium	frankenforstense	UMB10118	UTI	JASODI000000000
Corynebacterium_imitans_UMB3161A_RUTI_length_1506_length_1506	Corynebacterium	imitans	UMB3161A	RUTI	JASPDL000000000
Corynebacterium_kroppenstedtii_UMB0869|lcl|NZ_PNHH01000017.1_rrna_18_length_1521_length_1521	Corynebacterium	kroppenstedtii	UMB0869	OAB	NZ_PNHH01000017.1
Corynebacterium_liangguodongii_UMB10119B_UTI_length_1501_length_1501	Corynebacterium	liangguodongii	UMB10119B	UTI	JASPBG000000000
Corynebacterium_liangguodongii_UMB10321_UTI_length_1501_length_1501	Corynebacterium	liangguodongii	UMB10321	UTI	JASOZC000000000
Corynebacterium_pyruviciproducens_UMB0763_OAB_length_1513_length_1513	Corynebacterium	pyruviciproducens	UMB0763	OAB	awaiting accession
Corynebacterium_pyruviciproducens_UMB0763|lcl|NZ_PKHO01000001.1_rrna_8_length_1527_length_1527	Corynebacterium	pyruviciproducens	UMB0763	OAB	NZ_PKHO01000001.1
Corynebacterium_pyruviciproducens_UMB1191_UTI_length_1514_length_1514	Corynebacterium	pyruviciproducens	UMB1191	UTI	JASOOO000000000
Corynebacterium_riegelii_UMB0243|lcl|NZ_PKHN01000002.1_rrna_33_length_1511_length_1511	Corynebacterium	riegelii	UMB0243	OAB	NZ_PKHN01000002.1
Corynebacterium_simulans_UMB3162_RUTI_length_1503_length_1503	Corynebacterium	simulans	UMB3162	RUTI	JASONE000000000
Corynebacterium_tuscaniense_UMB0792|lcl|NZ_PNHG01000030.1_rrna_41_length_1518_length_1518	Corynebacterium	tuscaniense	UMB0792	CONTROL	NZ_PNHG01000030.1
Corynebacterium_urealyticum_331G_length_1245_length_1245	Corynebacterium	urealyticum	331G	RUTI	OR975936	Generated in this study
Corynebacterium_urealyticum_331P_length_1238_length_1238	Corynebacterium	urealyticum	331P	RUTI	OR975937	Generated in this study
Corynebacterium_urealyticum_UMB4614_RUTI_length_1308_length_1308	Corynebacterium	urealyticum	UMB4614	RUTI	JASONC000000000
Corynebacterium_ureicelerivorans_327-2BR_length_1257_length_1257	Corynebacterium	ureicelerivorans	327-2BR	RUTI	OR975938	Generated in this study
Corynebacterium_xerosis_UMB0908|lcl|NZ_PNHF01000001.1_rrna_9_length_1519_length_1519	Corynebacterium	xerosis	UMB0908	CONTROL	NZ_PNHF01000001.1
Curtobacterium_citreum_UMB7856-SM462G_RUTI_length_1508_length_1508	Curtobacterium	citreum	UMB7856-SM462-G	RUTI	awaiting accession
Cutibacterium_acnes_UMB0041B_CONTROL_length_1511_length_1511	Cutibacterium	acnes	UMB0041B	CONTROL	JASORB000000000
Cutibacterium_acnes_UMB0211|lcl|NZ_PKIU01000001.1_rrna_11_length_1525_length_1525	Cutibacterium	acnes	UMB0211	OAB	NZ_PKIU01000001.1
Cutibacterium_avidum_UMB6759_PBSA_length_1509_length_1509	Cutibacterium	avidum	UMB6759	PBSA	JASORY000000000
Cutibacterium_avidum_UMB8269_OAB_length_1509_length_1509	Cutibacterium	avidum	UMB8269	UUI	JASORA000000000
Cutibacterium_avidum_UMB9886_Bladder_cancer_length_1508_length_1508	Cutibacterium	avidum	UMB9886	Bladder Cancer	JASORM000000000
Cytobacillus_oceanisediminis_B_UMB4692_CONTROL_length_1536_length_1536	Cytobacillus	oceanisediminis	UMB4692	CONTROL	JASOSK000000000
Dermabacter_hominis_UMB0490|lcl|NZ_PKHM01000001.1_rrna_30_length_1518_length_1518	Dermabacter	hominis	UMB0490	OAB	NZ_PKHM01000001.1
Dermabacter_jinjuensis_360BR_length_1210_length_1210	Dermabacter	jinjuensis	360BR	RUTI	OR975939	Generated in this study
Dermacoccus_nishinomiyaensis_327-2P_length_1246_length_1246	Dermacoccus	nishinomiyaensis	327-2P	RUTI	OR975940	Generated in this study
Dermacoccus_nishinomiyaensis_795-2P_length_1250_length_1250	Dermacoccus	nishinomiyaensis	795-2P	RUTI	OR975941	Generated in this study
Dialister_micraerophilus_UMB10230B_Bladder_cancer_length_1563_length_1563	Dialister	micraerophilus	UMB10230B	Bladder Cancer	JASOZW000000000
Dolosicoccus_paucivorans_UMB0852|lcl|NZ_PNHE01000050.1_rrna_36_length_1558_length_1558	Dolosicoccus	paucivorans	UMB0852	OAB	NZ_PNHE01000050.1
Enterobacter_bugandensis_UMB0660|lcl|NZ_PKJW01000020.1_rrna_28_length_1540_length_1540	Enterobacter	bugandensis	UMB0660	OAB	NZ_PKJW01000020.1
Enterobacter_hormaechei_A_UMB6720A_CONTROL_length_1537_length_1537	Enterobacter	hormaechei	UMB6720A	CONTROL	JASOMK000000000
Enterobacter_hormaechei_A_UMB8406_OAB_length_1537_length_1537	Enterobacter	hormaechei	UMB8406	UUI	JASORU000000000
Enterococcus_A_raffinosus_UMB9185_RUTI_length_1537_length_1537	Enterococcus	raffinosus	UMB9185	RUTI	JASOWT000000000
Enterococcus_faecalis_276-2PI_length_1269_length_1269	Enterococcus	faecalis	276-2PI	UTI	OR975942	Generated in this study
Enterococcus_faecalis_UMB0046_CONTROL_length_1547_length_1547	Enterococcus	faecalis	UMB0046	CONTROL	JASPDY000000000
Enterococcus_faecalis_UMB10453_UTI_length_1547_length_1547	Enterococcus	faecalis	UMB10453	UTI	JASOXN000000000
Enterococcus_faecalis_UMB8198_RUTI_length_1549_length_1549	Enterococcus	faecalis	UMB8198	RUTI	awaiting accession
Escherichia_coli_282-1PI_length_1258_length_1258	Escherichia	coli	282-1PI	RUTI	OR975943	Generated in this study
Escherichia_coli_308-3R_length_1262_length_1262	Escherichia	coli	308-3R	RUTI	OR975944	Generated in this study
Escherichia_coli_419-1P_length_1254_length_1254	Escherichia	coli	419-1P	RUTI	OR975945	Generated in this study
Escherichia_coli_536BR_length_1242_length_1242	Escherichia	coli	536BR	RUTI	OR975946	Generated in this study
Escherichia_coli_541B_length_1238_length_1238	Escherichia	coli	541B	UTI	OR975947	Generated in this study
Escherichia_coli_564-1G_length_1261_length_1261	Escherichia	coli	564-1G	RUTI	OR975948	Generated in this study
Escherichia_coli_748-2B_length_1241_length_1241	Escherichia	coli	748-2B	RUTI	OR975949	Generated in this study
Escherichia_coli_UMB0149|lcl|NZ_RRWS01000136.1_rrna_12_length_1542_length_1542	Escherichia	coli	UMB0149	OAB	NZ_RRWS01000136.1
Escherichia_coli_UMB0727|lcl|NZ_PKHG01000009.1_rrna_102_length_1542_length_1542	Escherichia	coli	UMB0727	CONTROL	NZ_PKHG01000009.1
Escherichia_coli_UMB1012|lcl|NZ_RRWH01000067.1_rrna_81_length_1542_length_1542	Escherichia	coli	UMB1012	UTI	NZ_RRWH01000067.1
Escherichia_coli_UMB10307_UTI_length_1537_length_1537	Escherichia	coli	UMB10307	UTI	JASOWY000000000
Escherichia_coli_UMB1180|lcl|NZ_VYWI01000071.1_rrna_89_length_1542_length_1542	Escherichia	coli	UMB1180	UTI	NZ_VYWI01000071.1
Escherichia_coli_UMB1195|lcl|NZ_RRWB01000041.1_rrna_76_length_1542_length_1542	Escherichia	coli	UMB1195	UTI	NZ_RRWB01000041.1
Escherichia_coli_UMB1202_UTI_length_1537_length_1537	Escherichia	coli	UMB1202	UTI	awaiting accession
Escherichia_coli_UMB1284B_UTI_length_1537_length_1537	Escherichia	coli	UMB1284B	UTI	awaiting accession
Escherichia_coli_UMB1356|lcl|NZ_RRVM01000020.1_rrna_42_length_1542_length_1542	Escherichia	coli	UMB1356	UTI	NZ_RRVM01000020.1
Escherichia_coli_UMB2019B_OAB_length_1537_length_1537	Escherichia	coli	UMB2019B	OAB	JASOSU000000000
Escherichia_coli_UMB7431|lcl|NZ_RRUH01000003.1_rrna_69_length_1542_length_1542	Escherichia	coli	UMB7431	RUTI	NZ_RRUH01000003.1
Escherichia_coli_UMB8361_UTI_length_1537_length_1537	Escherichia	coli	UMB8361	UTI	JASOJP000000000
Escherichia_coli_UMB8606_UTI_length_1325_length_1325	Escherichia	coli	UMB8606	UTI	JASPCO000000000
Escherichia_coli_UMB8611_UTI_length_1442_length_1442	Escherichia	coli	UMB8611	UTI	JASOIP000000000
Escherichia_coli_UMB9105_UTI_length_1537_length_1537	Escherichia	coli	UMB9105	UTI	JASOHF000000000
Escherichia_coli_UMB9114_UTI_length_1537_length_1537	Escherichia	coli	UMB9114	UTI	JASOHC000000000
Escherichia_coli_UMB9209_UTI_length_1537_length_1537	Escherichia	coli	UMB9209	UTI	JASOGP000000000
Escherichia_coli_UMB9269_UTI_length_1537_length_1537	Escherichia	coli	UMB9269	UTI	JASOFW000000000
Escherichia_coli_UMB9596_UTI_length_1537_length_1537	Escherichia	coli	UMB9596	UTI	JASOFD000000000
Facklamia_hominis_503P_length_1253_length_1253	Facklamia	hominis	503P	RUTI	OR975950	Generated in this study
Facklamia_hominis_UMB1231_UTI_length_1536_length_1536	Facklamia	hominis	UMB1231	UTI	JASOOE000000000
Falseniella_ignava_UMB0898|lcl|NZ_PKHE01000036.1_rrna_24_length_1552_length_1552	Falseniella	ignava	UMB0898	OAB	NZ_PKHE01000036.1
Finegoldia_magna_UMB0115|lcl|NZ_PNHD01000009.1_rrna_59_length_1522_length_1522	Finegoldia	magna	UMB0115	OAB	NZ_PNHD01000009.1
Fusobacterium_nucleatum_UMB0249|lcl|NZ_PNHC01000012.1_rrna_25_length_1527_length_1527	Fusobacterium	nucleatum	UMB0249	OAB	NZ_PNHC01000012.1
Gardnerella_group3_UMB0558|lcl|NZ_JABUHF010000004.1_rrna_51_length_1528_length_1528	Gardnerella	vaginalis	UMB0558	SUI	NZ_JABUHF010000004.1
Gardnerella_group3_UMB0833|lcl|NZ_PKJE01000009.1_rrna_53_length_1528_length_1528	Gardnerella	vaginalis	UMB0833	CONTROL	NZ_PKJE01000009.1
Gardnerella_group8_UMB1686|lcl|NZ_PNGV01000003.1_rrna_56_length_1527_length_1527	Gardnerella	vaginalis	UMB1686	T2DM	NZ_PNGV01000003.1
Gardnerella_leopoldii_30-4_304|lcl|NZ_LXJL01000031.1_rrna_30_length_1528_length_1528	Gardnerella	leopoldii	30-4	UUI	NZ_LXJL01000031.1
Gardnerella_leopoldii_UMB0663_OAB_length_1523_length_1523	Gardnerella	leopoldii	UMB0663	OAB	awaiting accession
Gardnerella_leopoldii_UMB0912|lcl|NZ_PKHC01000003.1_rrna_51_length_1528_length_1528	Gardnerella	leopoldii	UMB0912	CONTROL	NZ_PKHC01000003.1
Gardnerella_leopoldii_UMB6794B_CONTROL_length_1523_length_1523	Gardnerella	leopoldii	UMB6794B	CONTROL	awaiting accession
Gardnerella_swidsinskii_26-12_2612|lcl|NZ_LWSR01000009.1_rrna_50_length_1527_length_1527	Gardnerella	swidsinskii	26-12	UUI	NZ_LWSR01000009.1
Gardnerella_swidsinskii_UMB0662|lcl|NZ_JABUGZ010000007.1_rrna_49_length_1527_length_1527	Gardnerella	swidsinskii	UMB0662	OAB	NZ_JABUGZ010000007.1
Gardnerella_swidsinskii_UMB1197_UTI_length_1522_length_1522	Gardnerella	swidsinskii	UMB1197	UTI	JASOOL000000000
Gardnerella_swidsinskii_UMB1642|lcl|NZ_PNGW01000001.1_rrna_25_length_1527_length_1527	Gardnerella	swidsinskii	UMB1642	CONTROL	NZ_PNGW01000001.1
Gardnerella_vaginalis_18-4|lcl|NZ_LWSP01000134.1_rrna_18_length_1528_length_1528	Gardnerella	vaginalis	18-4	UUI	NZ_LWSP01000134.1
Gardnerella_vaginalis_UMB0143|lcl|NZ_JABUHK010000005.1_rrna_49_length_1528_length_1528	Gardnerella	vaginalis	UMB0143	OAB	NZ_JABUHK010000005.1
Gardnerella_vaginalis_UMB0202|lcl|NZ_JABUHG010000001.1_rrna_21_length_1528_length_1528	Gardnerella	vaginalis	UMB0202	OAB	NZ_JABUHG010000001.1
Gemella_morbillorum_UMB750B_OAB_length_1553_length_1553	Gemella	morbillorum	UMB750B	OAB	JASOZK000000000
Gemella_sanguinis_UMB0186|lcl|NZ_PNGT01000019.1_rrna_15_length_1558_length_1558	Gemella	sanguinis	UMB0186	OAB	NZ_PNGT01000019.1
Gleimia_europaea_A_UMB0652_OAB_length_1527_length_1527	Gleimia	europaea	UMB0652	OAB	awaiting accession
Gleimia_europaea_A_UMB10119B_UTI_length_1527_length_1527	Gleimia	europaea	UMB10119B	UTI	JASPBF000000000
Gleimia_europaea_A_UMB3107_RUTI_length_1525_length_1525	Gleimia	europaea	UMB3107	RUTI	JASONK000000000
Gleimia_hominis_UMB0859|lcl|NZ_PNHU01000001.1_rrna_1_length_1555_length_1555	Gleimia	hominis	UMB0859	OAB	NZ_PNHU01000001.1
Globicatella_sanguinis_UMB0514|lcl|NZ_PKJD01000016.1_rrna_20_length_1549_length_1549	Globicatella	sanguinis	UMB0514	OAB	NZ_PKJD01000016.1
Globicatella_sanguinis_UMB2445_OAB_length_1252_length_1252	Globicatella	sanguinis	UMB2445	UUI	awaiting accession
Gordonia_terrae_UMB0777|lcl|NZ_PKJC01000059.1_rrna_37_length_1523_length_1523	Gordonia	terrae	UMB0777	CONTROL	NZ_PKJC01000059.1
Granulicatella_adiacens_UMB5615B_RUTI_length_1536_length_1536	Granulicatella	adiacens	UMB5615B	RUTI	JASPBP000000000
Haemophilus_D_parainfluenzae_UMB0748_OAB_length_1447_length_1447	Haemophilus	parainfluenzae	UMB0748	OAB	awaiting accession
Haemophilus_parainfluenzae_UMB0748|lcl|NZ_PNGS01000005.1_rrna_65_length_1540_length_1540	Haemophilus	parainfluenzae	UMB0748	OAB	NZ_PNGS01000005.1
Helcobacillus_massiliensis_UMB10441_Bladder_cancer_length_1512_length_1512	Helcobacillus	massiliensis	UMB10441	Bladder Cancer	JASOTI000000000
Hoylesella_timonensis_UMB0818|lcl|NZ_PNGI01000022.1_rrna_24_length_1532_length_1532	Hoylesella	timonensis	UMB0818	OAB	NZ_PNGI01000022.1
Klebsiella_aerogenes_408-1BR_length_1241_length_1241	Klebsiella	aerogenes	408-1BR	UTI	OR975951	Generated in this study
Klebsiella_aerogenes_509B_length_1249_length_1249	Klebsiella	aerogenes	509B	UTI	OR975952	Generated in this study
Klebsiella_aerogenes_541-1PI_length_1248_length_1248	Klebsiella	aerogenes	541-1PI	UTI	OR975953	Generated in this study
Klebsiella_aerogenes_UMB0295A_OAB_length_1535_length_1535	Klebsiella	aerogenes	UMB0295A	OAB	awaiting accession
Klebsiella_aerogenes_UMB0295B_OAB_length_1535_length_1535	Klebsiella	aerogenes	UMB0295B	OAB	awaiting accession
Klebsiella_aerogenes_UMB7538_RUTI_length_1535_length_1535	Klebsiella	aerogenes	UMB7538	RUTI	JASOLT000000000
Klebsiella_oxytoca_537-2B_length_1244_length_1244	Klebsiella	oxytoca	537-2B	RUTI	OR975954	Generated in this study
Klebsiella_oxytoca_UMB10483_Bladder_cancer_length_1324_length_1324	Klebsiella	oxytoca	UMB10483	Bladder Cancer	JASOWM000000000
Klebsiella_pneumoniae_296B_length_1241_length_1241	Klebsiella	pneumoniae	296B	RUTI	OR975955	Generated in this study
Klebsiella_pneumoniae_308-1B_length_1242_length_1242	Klebsiella	pneumoniae	308-1B	RUTI	OR975956	Generated in this study
Klebsiella_pneumoniae_308-1P_length_1241_length_1241	Klebsiella	pneumoniae	308-1P	RUTI	OR975957	Generated in this study
Klebsiella_pneumoniae_311BR_length_1255_length_1255	Klebsiella	pneumoniae	311BR	RUTI	OR975958	Generated in this study
Klebsiella_pneumoniae_312-1B_length_1243_length_1243	Klebsiella	pneumoniae	312-1B	RUTI	OR975959	Generated in this study
Klebsiella_pneumoniae_333G_length_1230_length_1230	Klebsiella	pneumoniae	333G	RUTI	OR975960	Generated in this study
Klebsiella_pneumoniae_344-1R_length_1240_length_1240	Klebsiella	pneumoniae	344-1R	RUTI	OR975961	Generated in this study
Klebsiella_pneumoniae_349-1P_length_1242_length_1242	Klebsiella	pneumoniae	349-1P	CONTROL	OR975962	Generated in this study
Klebsiella_pneumoniae_359-2G_length_1228_length_1228	Klebsiella	pneumoniae	359-2G	RUTI	OR975963	Generated in this study
Klebsiella_pneumoniae_368B_length_1246_length_1246	Klebsiella	pneumoniae	368B	RUTI	OR975964	Generated in this study
Klebsiella_pneumoniae_390PI_length_1268_length_1268	Klebsiella	pneumoniae	390PI	RUTI	OR975965	Generated in this study
Klebsiella_pneumoniae_420-2G_length_1252_length_1252	Klebsiella	pneumoniae	420-2G	RUTI	OR975966	Generated in this study
Klebsiella_pneumoniae_441BR_length_1265_length_1265	Klebsiella	pneumoniae	441BR	RUTI	OR975967	Generated in this study
Klebsiella_pneumoniae_480R_length_1260_length_1260	Klebsiella	pneumoniae	480R	RUTI	OR975968	Generated in this study
Klebsiella_pneumoniae_510-1B_length_1247_length_1247	Klebsiella	pneumoniae	510-1B	RUTI	OR975969	Generated in this study
Klebsiella_pneumoniae_539B_length_1230_length_1230	Klebsiella	pneumoniae	539B	RUTI	OR975970	Generated in this study
Klebsiella_pneumoniae_542-2P_length_1248_length_1248	Klebsiella	pneumoniae	542-2P	UTI	OR975971	Generated in this study
Klebsiella_pneumoniae_564-1BR_length_1246_length_1246	Klebsiella	pneumoniae	564-1BR	RUTI	OR975972	Generated in this study
Klebsiella_pneumoniae_610-1P_length_1250_length_1250	Klebsiella	pneumoniae	610-1P	RUTI	OR975973	Generated in this study
Klebsiella_pneumoniae_611-1P_length_1247_length_1247	Klebsiella	pneumoniae	611-1P	RUTI	OR975974	Generated in this study
Klebsiella_pneumoniae_613R_length_1249_length_1249	Klebsiella	pneumoniae	613R	RUTI	OR975975	Generated in this study
Klebsiella_pneumoniae_795-2B_length_1243_length_1243	Klebsiella	pneumoniae	795-2B	RUTI	OR975976	Generated in this study
Klebsiella_pneumoniae_UMB0140|lcl|NZ_PKJB01000004.1_rrna_69_length_1543_length_1543	Klebsiella	pneumoniae	UMB0140	OAB	NZ_PKJB01000004.1
Klebsiella_pneumoniae_UMB10194_UTI_length_1535_length_1535	Klebsiella	pneumoniae	UMB10194	UTI	awaiting accession
Klebsiella_pneumoniae_UMB7555A_UTI_length_1535_length_1535	Klebsiella	pneumoniae	UMB7555A	UTI	JASOLR000000000
Klebsiella_quasipneumoniae_UMB7481A_UTI_length_1535_length_1535	Klebsiella	quasipneumoniae	UMB7481A	UTI	JASOLW000000000
Kocuria_palustris_513P_length_1254_length_1254	Kocuria	palustris	513P	RUTI	OR975977	Generated in this study
Kocuria_rhizophila_UMB0131|lcl|NZ_PKJA01000001.1_rrna_8_length_1531_length_1531	Kocuria	rhizophila	UMB0131	OAB	NZ_PKJA01000001.1
Kytococcus_schroeteri_UMB1298|lcl|NZ_PKIZ01000008.1_rrna_49_length_1523_length_1523	Kytococcus	schroeteri	UMB1298	UTI	NZ_PKIZ01000008.1
Lacticaseibacillus_paracasei_UMB7433B_CONTROL_length_1556_length_1556	Lacticaseibacillus	paracasei	UMB7433B	CONTROL	JASOUK000000000
Lacticaseibacillus_rhamnosus_UMB0004|lcl|NZ_PKJX01000001.1_rrna_21_length_1570_length_1570	Lacticaseibacillus	rhamnosus	UMB0004	CONTROL	NZ_PKJX01000001.1
Lactobacillus_crispatus_C037|lcl|NZ_MAKH01000002.1_rrna_25_length_1564_length_1564	Lactobacillus	crispatus	C037	CONTROL	NZ_MAKH01000002.1
Lactobacillus_crispatus_UMB0020B_CONTROL_length_1550_length_1550	Lactobacillus	crispatus	UMB0020B	CONTROL	JASOYD000000000
Lactobacillus_crispatus_UMB0040|lcl|NZ_PKKH01000058.1_rrna_41_length_1564_length_1564	Lactobacillus	crispatus	UMB0040	CONTROL	NZ_PKKH01000058.1
Lactobacillus_crispatus_UMB9965_UTI_length_1294_length_1294	Lactobacillus	crispatus	UMB9965	UTI	JASOEE000000000
Lactobacillus_gasseri_276-1P_length_1293_length_1293	Lactobacillus	gasseri	276-1P	UTI	OR975978	Generated in this study
Lactobacillus_gasseri_296BR_length_1273_length_1273	Lactobacillus	gasseri	296BR	RUTI	OR975979	Generated in this study
Lactobacillus_gasseri_323B_length_1293_length_1293	Lactobacillus	gasseri	323B	RUTI	OR975980	Generated in this study
Lactobacillus_gasseri_378G_length_1299_length_1299	Lactobacillus	gasseri	378G	RUTI	OR975981	Generated in this study
Lactobacillus_gasseri_521-2R_length_1196_length_1196	Lactobacillus	gasseri	521-2R	RUTI	OR975982	Generated in this study
Lactobacillus_gasseri_528PI_length_1296_length_1296	Lactobacillus	gasseri	528PI	RUTI	OR975983	Generated in this study
Lactobacillus_gasseri_UMB0607|lcl|NZ_VNFY01000042.1_rrna_50_length_1573_length_1573	Lactobacillus	gasseri	UMB0607	SUI	NZ_VNFY01000042.1
Lactobacillus_gasseri_UMB0670|lcl|NZ_PKKB01000007.1_rrna_66_length_1573_length_1573	Lactobacillus	gasseri	UMB0670	OAB	NZ_PKKB01000007.1
Lactobacillus_gasseri_UMB1196C_UTI_length_1559_length_1559	Lactobacillus	gasseri	UMB1196C	UTI	JASOYA000000000
Lactobacillus_gasseri_UMB1399B_CONTROL_length_1559_length_1559	Lactobacillus	gasseri	UMB1399B	CONTROL	JASONS000000000
Lactobacillus_gasseri_UMB2965|lcl|NZ_VNFT01000126.1_rrna_3_length_1573_length_1573	Lactobacillus	gasseri	UMB2965	UUI	NZ_VNFT01000126.1
Lactobacillus_gasseri_UMB4205|lcl|NZ_VNFS01000165.1_rrna_15_length_1573_length_1573	Lactobacillus	gasseri	UMB4205	UUI	NZ_VNFS01000165.1
Lactobacillus_iners_UMB0058_CONTROL_length_1557_length_1557	Lactobacillus	iners	UMB0058	CONTROL	JASOQB000000000
Lactobacillus_jensenii_UMB0007|lcl|NZ_PKJZ01000024.1_rrna_9_length_1563_length_1563	Lactobacillus	jensenii	UMB0007	CONTROL	NZ_PKJZ01000024.1
Lactobacillus_jensenii_UMB0034|lcl|NZ_VNGB01000044.1_rrna_28_length_1563_length_1563	Lactobacillus	jensenii	UMB0034	CONTROL	NZ_VNGB01000044.1
Lactobacillus_jensenii_UMB246|lcl|NZ_VYWW01000072.1_rrna_33_length_1563_length_1563	Lactobacillus	jensenii	UMB246	OAB	NZ_VYWW01000072.1
Lactobacillus_jensenii_UMB7766|lcl|NZ_JAAUWC010000035.1_rrna_27_length_1563_length_1563	Lactobacillus	jensenii	UMB7766	RUTI	NZ_JAAUWC010000035.1
Lactobacillus_jensenii_UMB8489|lcl|NZ_VNFW01000064.1_rrna_42_length_1563_length_1563	Lactobacillus	jensenii	UMB8489	UUI	NZ_VNFW01000064.1
Lactobacillus_mulieris_UMB0775_SUI_length_1549_length_1549	Lactobacillus	mulieris	UMB0775	SUI	awaiting accession
Lactobacillus_mulieris_UMB639|lcl|NZ_VYYZ01000087.1_rrna_59_length_1563_length_1563	Lactobacillus	mulieris	UMB639	OAB	NZ_VYYZ01000087.1
Lactobacillus_paragasseri_UMB0056|lcl|NZ_PNGR01000005.1_rrna_63_length_1573_length_1573	Lactobacillus	paragasseri	UMB0056	CONTROL	NZ_PNGR01000005.1
Lactobacillus_paragasseri_UMB6880_RUTI_length_1559_length_1559	Lactobacillus	paragasseri	UMB6880	RUTI	JASOMC000000000
Lactobacillus_paragasseri_UMB6975|lcl|NZ_VNFX01000038.1_rrna_44_length_1573_length_1573	Lactobacillus	paragasseri	UMB6975	CONTROL	NZ_VNFX01000038.1
Ligilactobacillus_agilis_UMB7763_RUTI_length_1549_length_1549	Ligilactobacillus	agilis	UMB7763	RUTI	JASOLP000000000
Limosilactobacillus_fermentum_UMB0010B_CONTROL_length_1562_length_1562	Limosilactobacillus	fermentum	UMB0010B	CONTROL	JASOQU000000000
Limosilactobacillus_fermentum_UMB0187|lcl|NZ_PKKD01000063.1_rrna_38_length_1576_length_1576	Limosilactobacillus	fermentum	UMB0187	OAB	NZ_PKKD01000063.1
Limosilactobacillus_pontis_UMB0683|lcl|NZ_PNFV01000020.1_rrna_45_length_1576_length_1576	Limosilactobacillus	pontis	UMB0683	OAB	NZ_PNFV01000020.1
Limosilactobacillus_reuteri_UMB5704_RUTI_length_1561_length_1561	Limosilactobacillus	reuteri	UMB5704	RUTI	JASOXU000000000
Microbacterium_sp._UMB0228_UMB0228|lcl|NZ_PNFU01000016.1_rrna_16_length_1434_length_1434	Microbacterium	NA	UMB0228	OAB	NZ_PNFU01000016.1
Micrococcus_aloeverae_330-2BR_length_1222_length_1222	Micrococcus	aloeverae	330-2BR	RUTI	OR975984	Generated in this study
Micrococcus_luteus_331-2B_length_1238_length_1238	Micrococcus	luteus	331-2B	RUTI	OR975985	Generated in this study
Micrococcus_luteus_435-2BR_length_1240_length_1240	Micrococcus	luteus	435-2BR	RUTI	OR975986	Generated in this study
Micrococcus_luteus_UMB0031|lcl|NZ_PKJU01000002.1_rrna_35_length_1523_length_1523	Micrococcus	luteus	UMB0031	CONTROL	NZ_PKJU01000002.1
Micrococcus_luteus_UMB0038|lcl|NZ_PKJT01000003.1_rrna_44_length_1523_length_1523	Micrococcus	luteus	UMB0038	CONTROL	NZ_PKJT01000003.1
Micrococcus_luteus_UMB0189|lcl|NZ_PNGM01000036.1_rrna_51_length_1338_length_1338	Micrococcus	luteus	UMB0189	OAB	NZ_PNGM01000036.1
Micrococcus_luteus_UMB0867|lcl|NZ_PKJV01000027.1_rrna_24_length_1523_length_1523	Micrococcus	luteus	UMB0867	CONTROL	NZ_PKJV01000027.1
Micrococcus_luteus_UMB3102-SI330_RUTI_length_1509_length_1509	Micrococcus	luteus	UMB3102-SI330	RUTI	JASOYJ000000000
Micrococcus_lylae_A_UMB0434_OAB_length_1249_length_1249	Micrococcus	lylae	UMB0434	OAB	awaiting accession
Micrococcus_lylae_UMB0955|lcl|NZ_PNGL01000010.1_rrna_7_length_1524_length_1524	Micrococcus	lylae	UMB0955	CONTROL	NZ_PNGL01000010.1
Micrococcus_terreus_UMB0712_OAB_length_1509_length_1509	Micrococcus	terreus	UMB0712	OAB	JASORW000000000
Moraxella_osloensis_UMB0416|lcl|NZ_PKJS01000035.1_rrna_27_length_1532_length_1532	Moraxella	osloensis	UMB0416	OAB	NZ_PKJS01000035.1
Morganella_morganii_629B_length_1141_length_1141	Morganella	morganii	629B	RUTI	OR975987	Generated in this study
Morganella_morganii_629R_length_1139_length_1139	Morganella	morganii	629R	RUTI	OR975988	Generated in this study
Morganella_morganii_UMB1297|lcl|NZ_PKJR01000015.1_rrna_41_length_1543_length_1543	Morganella	morganii	UMB1297	UTI	NZ_PKJR01000015.1
Neisseria_mucosa_UMB7974A_UTI_length_1535_length_1535	Neisseria	mucosa	UMB7974A	UTI	JASOLC000000000
Neisseria_perflava_UMB0023|lcl|NZ_PKJQ01000001.1_rrna_1_length_1541_length_1541	Neisseria	perflava	UMB0023	CONTROL	NZ_PKJQ01000001.1
Neisseria_sicca_UMB0321|lcl|NZ_PKJO01000015.1_rrna_28_length_1541_length_1541	Neisseria	sicca	UMB0321	OAB	NZ_PKJO01000015.1
Neisseria_subflava_A_UMB1050_UTI_length_1535_length_1535	Neisseria	subflava	UMB1050	UTI	JASOPA000000000
Niallia_nealsonii_329G_length_1240_length_1240	Niallia	nealsonii	329G	RUTI	OR975932	Generated in this study
Nosocomiicoccus_ampullae_A_UMB6521_CONTROL_length_1547_length_1547	Nosocomiicoccus	ampullae	UMB6521	CONTROL	JASOMA000000000
Nosocomiicoccus_massiliensis_UMB0959|lcl|NZ_PNFT01000024.1_rrna_39_length_1561_length_1561	Nosocomiicoccus	massiliensis	UMB0959	CONTROL	NZ_PNFT01000024.1
Oligella_urethralis_UMB0345|lcl|NZ_PNGK01000016.1_rrna_8_length_1537_length_1537	Oligella	urethralis	UMB0345	OAB	NZ_PNGK01000016.1
Paenibacillus_pabuli_446-2B_length_1263_length_1263	Paenibacillus	pabuli	446-2B	RUTI	OR975989	Generated in this study
Paenibacillus_pabuli_UMB7766-LJ446_RUTI_length_1329_length_1329	Paenibacillus	pabuli	UMB7766-LJ446	RUTI	JASOYM000000000
Paenibacillus_taichungensis_273-1G_length_1252_length_1252	Paenibacillus	taichungensis	273-1G	UTI	OR975990	Generated in this study
Paenibacillus_taiwanensis_sp_UMB4589-SE434_RUTI_length_1537_length_1537	Paenibacillus	taiwanensis	UMB4589-SE434	RUTI	JASOYK000000000
Pantoea_eucrina_535-2BR_length_1253_length_1253	Pantoea	eucrina	535-2BR	RUTI	OR975991	Generated in this study
Peptoniphilus_duerdenii_UMB10230B_Bladder_cancer_length_1308_length_1308	Peptoniphilus	duerdenii	UMB10230B	Bladder Cancer	JASOZX000000000
Peptoniphilus_harei_UMB0065A_OAB_length_1427_length_1427	Peptoniphilus	harei	UMB0065A	OAB	JASOSC000000000
Peptoniphilus_lacrimalis_UMB12383B_With_symptoms_length_1524_length_1524	Peptoniphilus	lacrimalis	UMB12383B	PBSA	JASOSY000000000
Peribacillus_frigoritolerans_462G_length_1264_length_1264	Peribacillus	frigoritolerans	462G	RUTI	OR975992	Generated in this study
Priestia_aryabhattai_327-3BR_length_1281_length_1281	Priestia	aryabhattai	327-3BR	RUTI	OR975993	Generated in this study
Priestia_megaterium_UMB0500|lcl|NZ_PNHN01000014.1_rrna_32_length_1552_length_1552	Priestia	megaterium	UMB0500	OAB	NZ_PNHN01000014.1
Propionimicrobium_lymphophilum_UMB0089_OAB_length_1515_length_1515	Propionimicrobium	lymphophilum	UMB0089	OAB	awaiting accession
Propionimicrobium_lymphophilum_UMB11620B_RUTI_length_1515_length_1515	Propionimicrobium	lymphophilum	UMB11620B	RUTI	JASOTB000000000
Proteus_mirabilis_269-2R_length_1271_length_1271	Proteus	mirabilis	269-2R	UTI	OR975994	Generated in this study
Proteus_mirabilis_420-1P_length_1216_length_1216	Proteus	mirabilis	420-1P	RUTI	OR975995	Generated in this study
Proteus_mirabilis_564B_length_1270_length_1270	Proteus	mirabilis	564B	RUTI	OR975996	Generated in this study
Proteus_mirabilis_602P_length_1245_length_1245	Proteus	mirabilis	602P	UTI	OR975997	Generated in this study
Proteus_mirabilis_UMB0038|lcl|NZ_JAAUWO010000050.1_rrna_68_length_1543_length_1543	Proteus	mirabilis	UMB0038	CONTROL	NZ_JAAUWO010000050.1
Proteus_mirabilis_UMB1190B_UTI_length_1538_length_1538	Proteus	mirabilis	UMB1190B	UTI	JASPAQ000000000
Pseudoclavibacter_alba_430B_length_1244_length_1244	Pseudoclavibacter	alba	430B	RUTI	OR975998	Generated in this study
Pseudoglutamicibacter_albus_UMB0722|lcl|NZ_PKGR01000010.1_rrna_14_length_1531_length_1531	Pseudoglutamicibacter	albus	UMB0722	CONTROL	NZ_PKGR01000010.1
Pseudoglutamicibacter_cumminsii_A_UMB1286_UTI_length_1517_length_1517	Pseudoglutamicibacter	cumminsii	UMB1286	UTI	JASOHZ000000000
Pseudomonas_aeruginosa_UM1046|lcl|NZ_WHVN01000121.1_rrna_10_length_1536_length_1536	Pseudomonas	aeruginosa	UMB1046	UTI	NZ_WHVN01000121.1
Pseudomonas_aeruginosa_UMB1204|lcl|NZ_WUDK01000129.1_rrna_13_length_1536_length_1536	Pseudomonas	aeruginosa	UMB1204	UTI	NZ_WUDK01000129.1
Pseudomonas_B_oryzihabitans_D_UMB4614-CU331R_RUTI_length_1532_length_1532	Pseudomonas	oryzihabitans	UMB4614-CU33-1R	RUTI	awaiting accession
Rothia_aeria_UMB0589_SUI_length_1512_length_1512	Rothia	aeria	UMB0589	SUI	JASOSE000000000
Rothia_aeria_UMB8972_OAB_length_1512_length_1512	Rothia	aeria	UMB8972	UUI	JASOQZ000000000
Rothia_dentocariosa_UMB0083|lcl|NZ_PKIR01000001.1_rrna_1_length_1527_length_1527	Rothia	dentocariosa	UMB0083	OAB	NZ_PKIR01000001.1
Rothia_mucilaginosa_336P_length_1219_length_1219	Rothia	mucilaginosa	336P	RUTI	OR975999	Generated in this study
Rothia_mucilaginosa_UMB0024|lcl|NZ_PKIQ01000008.1_rrna_57_length_1527_length_1527	Rothia	mucilaginosa	UMB0024	CONTROL	NZ_PKIQ01000008.1
Schaalia_odontolytica_UMB0018|lcl|NZ_PKKM01000004.1_rrna_36_length_1540_length_1540	Schaalia	odontolytica	UMB0018	CONTROL	NZ_PKKM01000004.1
Schaalia_turicensis_UMB0250|lcl|NZ_PKKJ01000013.1_rrna_21_length_1538_length_1538	Schaalia	turicensis	UMB0250	OAB	NZ_PKKJ01000013.1
Schaalia_turicensis_UMB0895_CONTROL_length_1529_length_1529	Schaalia	turicensis	UMB0895	CONTROL	JASOQR000000000
Schaalia_turicensis_UMB6358_CONTROL_length_1528_length_1528	Schaalia	turicensis	UMB6358	CONTROL	JASOMS000000000
Schaalia_turicensis_UMB8041A_UTI_length_1322_length_1322	Schaalia	turicensis	UMB8041A	UTI	awaiting accession
Schaalia_turicensis_UMB9872_UTI_length_1524_length_1524	Schaalia	turicensis	UMB9872	UTI	JASOER000000000
Slackia_exigua_UMB0191A_OAB_length_1506_length_1506	Slackia	exigua	UMB0191A	OAB	JASOSW000000000
Sphingomonas_paucimobilis_UMB7784-LJ451B_RUTI_length_1475_length_1475	Sphingomonas	paucimobilis	UMB7784-LJ451B	RUTI	JASOYL000000000
Staphylococcus_aureus_268G_length_1267_length_1267	Staphylococcus	aureus	268G	UTI	OR976000	Generated in this study
Staphylococcus_aureus_UMB0910|lcl|NZ_PNGH01000029.1_rrna_65_length_1552_length_1552	Staphylococcus	aureus	UMB0910	CONTROL	NZ_PNGH01000029.1
Staphylococcus_aureus_UMB7785A_RUTI_length_1535_length_1535	Staphylococcus	aureus	UMB7785A	RUTI	awaiting accession
Staphylococcus_aureus_UMB9289_UTI_length_1538_length_1538	Staphylococcus	aureus	UMB9289	UTI	JASOFT000000000
Staphylococcus_capitis_327-1BR_UMB1017	Staphylococcus	capitis	327-1BR-UMB1017	RUTI	awaiting accession
Staphylococcus_condimenti_298-2R_length_1276_length_1276	Staphylococcus	condimenti	298-2R	RUTI	OR976001	Generated in this study
Staphylococcus_condimenti_462-1R_length_1277_length_1277	Staphylococcus	condimenti	462-1R	RUTI	OR976002	Generated in this study
Staphylococcus_epidermidis_287P_length_1162_length_1162	Staphylococcus	epidermidis	287P	RUTI	OR976003	Generated in this study
Staphylococcus_epidermidis_298G_length_1251_length_1251	Staphylococcus	epidermidis	298G	RUTI	OR976004	Generated in this study
Staphylococcus_epidermidis_434-2PI_length_1275_length_1275	Staphylococcus	epidermidis	434-2PI	RUTI	OR976005	Generated in this study
Staphylococcus_epidermidis_UMB0626_SUI_length_1537_length_1537	Staphylococcus	epidermidis	UMB0626	SUI	awaiting accession
Staphylococcus_epidermidis_UMB0894_CONTROL_length_1537_length_1537	Staphylococcus	epidermidis	UMB0894	CONTROL	JASOVO000000000
Staphylococcus_haemolyticus_298-2BR_length_1269_length_1269	Staphylococcus	haemolyticus	298-2BR	RUTI	OR976006	Generated in this study
Staphylococcus_haemolyticus_309B_length_1250_length_1250	Staphylococcus	haemolyticus	309B	RUTI	OR976007	Generated in this study
Staphylococcus_haemolyticus_521-1R_length_1255_length_1255	Staphylococcus	haemolyticus	521-1R	RUTI	OR976008	Generated in this study
Staphylococcus_haemolyticus_543-2BR_length_1269_length_1269	Staphylococcus	haemolyticus	543-2BR	UTI	OR976009	Generated in this study
Staphylococcus_hominis_298-1P_length_1279_length_1279	Staphylococcus	hominis	298-1P	RUTI	OR976010	Generated in this study
Staphylococcus_hominis_462-1BR_length_1277_length_1277	Staphylococcus	hominis	462-1BR	RUTI	OR976011	Generated in this study
Staphylococcus_hominis_UMB1024_UTI_length_1537_length_1537	Staphylococcus	hominis	UMB1024	UTI	JASOPF000000000
Staphylococcus_lugdunensis_UMB10323_UTI_length_1307_length_1307	Staphylococcus	lugdunensis	UMB10323	UTI	JASOZB000000000
Staphylococcus_pasteuri_378-2R_length_1266_length_1266	Staphylococcus	pasteuri	378-2R	RUTI	OR976012	Generated in this study
Staphylococcus_pasteuri_531-2P_length_1266_length_1266	Staphylococcus	pasteuri	531-2P	RUTI	OR976013	Generated in this study
Staphylococcus_pettenkoferi_UMB0834|lcl|NZ_PNGG01000008.1_rrna_72_length_1555_length_1555	Staphylococcus	pettenkoferi	UMB0834	CONTROL	NZ_PNGG01000008.1
Staphylococcus_simulans_378-3R_length_1269_length_1269	Staphylococcus	simulans	378-3R	RUTI	OR976014	Generated in this study
Staphylococcus_sp._UMB0328_UMB0328|lcl|NZ_PNFS01000002.1_rrna_52_length_1553_length_1553	Staphylococcus	NA	UMB0328	OAB	NZ_PNFS01000002.1
Staphylococcus_urealyticus_UMB10092B_Bladder_cancer_length_1539_length_1539	Staphylococcus	urealyticus	UMB10092B	Bladder Cancer	JASOTM000000000
Staphylococcus_warneri_436-1G_length_1277_length_1277	Staphylococcus	warneri	436-1G	RUTI	OR976015	Generated in this study
Streptococcus_agalactiae_332P_length_1213_length_1213	Streptococcus	agalactiae	332P	RUTI	OR976016	Generated in this study
Streptococcus_agalactiae_UMB0767|lcl|NZ_PKIO01000005.1_rrna_56_length_1549_length_1549	Streptococcus	agalactiae	UMB0767	CONTROL	NZ_PKIO01000005.1
Streptococcus_agalactiae_UMB10181_UTI_length_1535_length_1535	Streptococcus	agalactiae	UMB10181	UTI	JASODD000000000
Streptococcus_agalactiae_UMB5612_RUTI_length_1535_length_1535	Streptococcus	agalactiae	UMB5612	RUTI	JASONA000000000
Streptococcus_agalactiae_UMB8703_UTI_length_1535_length_1535	Streptococcus	agalactiae	UMB8703	UTI	JASOIH000000000
Streptococcus_anginosus_368PI_length_1261_length_1261	Streptococcus	anginosus	368PI	RUTI	OR976017	Generated in this study
Streptococcus_anginosus_437-2P_length_1270_length_1270	Streptococcus	anginosus	437-2P	RUTI	OR976018	Generated in this study
Streptococcus_anginosus_532BR_length_1272_length_1272	Streptococcus	anginosus	532BR	RUTI	OR976019	Generated in this study
Streptococcus_anginosus_C_UMB7842_UTI_length_1542_length_1542	Streptococcus	anginosus	UMB7842	UTI	awaiting accession
Streptococcus_anginosus_C_UMB8624B_UTI_length_1542_length_1542	Streptococcus	anginosus	UMB8624B	UTI	awaiting accession
Streptococcus_anginosus_UMB3444_OAB_length_1542_length_1542	Streptococcus	anginosus	UMB3444	UUI	awaiting accession
Streptococcus_anginosus_UMB9618_UTI_length_1542_length_1542	Streptococcus	anginosus	UMB9618	UTI	awaiting accession
Streptococcus_constellatus_UMB7433A_CONTROL_length_1542_length_1542	Streptococcus	constellatus	UMB7433A	CONTROL	awaiting accession
Streptococcus_intermedius_UMB9934_UTI_length_1542_length_1542	Streptococcus	intermedius	UMB9934	UTI	JASOXC000000000
Streptococcus_mitis_AT_UMB8832_RUTI_length_1532_length_1532	Streptococcus	mitis	UMB8832	RUTI	JASOIB000000000
Streptococcus_mitis_SM04|lcl|NZ_WIJS01000015.1_rrna_14_length_1546_length_1546	Streptococcus	mitis	SM04	CONTROL	NZ_WIJS01000015.1
Streptococcus_mitis_SM09|lcl|NZ_WIKC01000014.1_rrna_16_length_1547_length_1547	Streptococcus	mitis	SM09	CONTROL	NZ_WIKC01000014.1
Streptococcus_mitis_SM10|lcl|NZ_WIJP01000032.1_rrna_31_length_1546_length_1546	Streptococcus	mitis	SM10	CONTROL	NZ_WIJP01000032.1
Streptococcus_mitis_SM11|lcl|NZ_WIJO01000088.1_rrna_50_length_1546_length_1546	Streptococcus	mitis	SM11	CONTROL	NZ_WIJO01000088.1
Streptococcus_mitis_SM12|lcl|NZ_WIKB01000031.1_rrna_31_length_1546_length_1546	Streptococcus	mitis	SM12	CONTROL	NZ_WIKB01000031.1
Streptococcus_mitis_SM15|lcl|NZ_WIJL01000017.1_rrna_29_length_1546_length_1546	Streptococcus	mitis	SM15	CONTROL	NZ_WIJL01000017.1
Streptococcus_mitis_SM16|lcl|NZ_WIJK01000043.1_rrna_23_length_1547_length_1547	Streptococcus	mitis	SM16	CONTROL	NZ_WIJK01000043.1
Streptococcus_mitis_SM18|lcl|NZ_WIIZ01000020.1_rrna_18_length_1546_length_1546	Streptococcus	mitis	SM18	CONTROL	NZ_WIIZ01000020.1
Streptococcus_mitis_SM26|lcl|NZ_WIJZ01000020.1_rrna_31_length_1546_length_1546	Streptococcus	mitis	SM26	CONTROL	NZ_WIJZ01000020.1
Streptococcus_mitis_SM34|lcl|NZ_WIJH01000031.1_rrna_31_length_1546_length_1546	Streptococcus	mitis	SM34	CONTROL	NZ_WIJH01000031.1
Streptococcus_mitis_SM39|lcl|NZ_WIJV01000102.1_rrna_3_length_1546_length_1546	Streptococcus	mitis	SM39	CONTROL	NZ_WIJV01000102.1
Streptococcus_mitis_SM48|lcl|NZ_WIJT01000031.1_rrna_33_length_1546_length_1546	Streptococcus	mitis	SM48	CONTROL	NZ_WIJT01000031.1
Streptococcus_mitis_SM50|lcl|NZ_WIJB01000014.1_rrna_11_length_1546_length_1546	Streptococcus	mitis	SM50	CONTROL	NZ_WIJB01000014.1
Streptococcus_oralis_S_UMB5340_RUTI_length_1450_length_1450	Streptococcus	oralis	UMB5340	RUTI	JASONB000000000
Streptococcus_oralis_subsp._dentisani_UMB0008|lcl|NZ_PKIF01000003.1_rrna_32_length_1549_length_1549	Streptococcus	oralis	UMB0008	CONTROL	NZ_PKIF01000003.1
Streptococcus_oralis_subsp._dentisani_UMB0079b|lcl|NZ_PNFQ01000011.1_rrna_3_length_1546_length_1546	Streptococcus	oralis	UMB0079b	OAB	NZ_PNFQ01000011.1
Streptococcus_oralis_subsp._dentisani_UMB0832|lcl|NZ_PKIG01000014.1_rrna_13_length_1546_length_1546	Streptococcus	oralis	UMB0832	CONTROL	NZ_PKIG01000014.1
Streptococcus_oralis_UMB1203_UTI_length_1533_length_1533	Streptococcus	oralis	UMB1203	UTI	JASOOK000000000
Streptococcus_oralis_UMB1896A_CONTROL_length_1533_length_1533	Streptococcus	oralis	UMB1896A	CONTROL	JASONP000000000
Streptococcus_parasanguinis_UMB0216|lcl|NZ_PKIC01000005.1_rrna_32_length_1549_length_1549	Streptococcus	parasanguinis	UMB0216	OAB	NZ_PKIC01000005.1
Streptococcus_parasanguinis_UMB3103_RUTI_length_1535_length_1535	Streptococcus	parasanguinis	UMB3103	RUTI	JASOXV000000000
Streptococcus_pasteurianus_298-2P_length_1226_length_1226	Streptococcus	pasteurianus	298-2P	RUTI	OR976020	Generated in this study
Streptococcus_pasteurianus_UMB0054_CONTROL_length_1535_length_1535	Streptococcus	pasteurianus	UMB0054	CONTROL	awaiting accession
Streptococcus_pneumoniae_UMB4590-SM462_RUTI_length_1532_length_1532	Streptococcus	pneumoniae	UMB4590-SM462	RUTI	awaiting accession
Streptococcus_salivarius_UMB0051|lcl|NZ_PKIA01000009.1_rrna_39_length_1548_length_1548	Streptococcus	salivarius	UMB0051	CONTROL	NZ_PKIA01000009.1
Streptococcus_sp._UMB0029_UMB0029|lcl|NZ_PNGD01000027.1_rrna_36_length_1546_length_1546	Streptococcus	NA	UMB0029	CONTROL	NZ_PNGD01000027.1
Trueperella_bernardiae_UMB0116|lcl|NZ_PKHY01000014.1_rrna_26_length_1526_length_1526	Trueperella	bernardiae	UMB0116	OAB	NZ_PKHY01000014.1
Varibaculum_cambriense_UMB0744|lcl|NZ_PNGC01000005.1_rrna_50_length_1540_length_1540	Varibaculum	cambriense	UMB0744	SUI	NZ_PNGC01000005.1
Varibaculum_cambriense_UMB0796|lcl|NZ_PKHX01000013.1_rrna_17_length_1540_length_1540	Varibaculum	cambriense	UMB0796	OAB	NZ_PKHX01000013.1
Varibaculum_cambriense_UMB10230B_Bladder_cancer_length_1535_length_1535	Varibaculum	cambriense	UMB10230B	Bladder Cancer	JASOZV000000000
Veillonella_atypica_UMB10101_Bladder_cancer_length_1549_length_1549	Veillonella	atypica	UMB10101	Bladder Cancer	JASORJ000000000
Winkia_neuii_308-2R_length_1188_length_1188	Winkia	neuii	308-2R	RUTI	OR975923	Generated in this study
Winkia_neuii_360G_length_1207_length_1207	Winkia	neuii	360G	RUTI	OR975924	Generated in this study
Winkia_neuii_UMB0125|lcl|NZ_PKKN01000013.1_rrna_5_length_1539_length_1539	Winkia	neuii	UMB0125	OAB	NZ_PKKN01000013.1
Winkia_neuii_UMB0918_UMB0918|lcl|NZ_PNHT01000002.1_rrna_45_length_1541_length_1541	Winkia	neuii	UMB0918	CONTROL	NZ_PNHT01000002.1
Winkia_neuii_UMB750B_OAB_length_1536_length_1536	Winkia	neuii	UMB750B	OAB	JASOZL000000000
