# Supplementary material for: Cataloging variation in 16S rRNA gene sequences of female urobiome bacteria
Source: Front Urol. 2024 Jan 8;3:1270509. doi: 10.3389/fruro.2023.1270509 (PMC12327256; doi:10.3389/fruro.2023.1270509)
Supplement: Supplementary file 5 [file Table_3.xlsx]

## Sheet: TableS3
Table S3. Predicted genus and species for the full 16S, V1-V3 region, V4 region, and V4-V6 region. "gs_match" indicates that the genus and species matched the full length sequence prediction. "g_match" indicates that the genus matched the full length sequence prediction but the species did not. "mismatch" indicates that the genus did not match the full length sequence prediction.
Sequence Header	V1V3_match	V4_match	V4V6_match	Full_16S_genus	Full_16_species	V1V3_genus	V1V3_species	V4_genus	V4_species	V4V6_genus	V4V6_species
Acinetobacter_radioresistens_UMB7766-LJ435B_RUTI_length_1532_length_1532	gs_match	gs_match	gs_match	Acinetobacter	radioresistens	Acinetobacter	radioresistens	Acinetobacter	radioresistens	Acinetobacter	radioresistens
Actinobaculum_massiliense_UMB8039B_UTI_length_1524_length_1524	gs_match	mismatch	gs_match	Actinobaculum	massiliense	Actinobaculum	massiliense	Actinotignum	schaalii	Actinobaculum	massiliense
Actinomyces_graevenitzii_UMB0286|lcl|NZ_PNHV01000006.1_rrna_56_length_1537_length_1537	gs_match	gs_match	gs_match	Actinomyces	graevenitzii	Actinomyces	graevenitzii	Actinomyces	graevenitzii	Actinomyces	graevenitzii
Actinomyces_naeslundii_UMB0181|lcl|NZ_PKKP01000008.1_rrna_54_length_1560_length_1560	gs_match	gs_match	gs_match	Actinomyces	naeslundii	Actinomyces	naeslundii	Actinomyces	naeslundii	Actinomyces	naeslundii
Winkia_neuii_308-2R_length_1188_length_1188	gs_match	gs_match	gs_match	Winkia	neuii	Winkia	neuii	Winkia	neuii	Winkia	neuii
Winkia_neuii_360G_length_1207_length_1207	gs_match	gs_match	gs_match	Winkia	neuii	Winkia	neuii	Winkia	neuii	Winkia	neuii
Winkia_neuii_UMB0125|lcl|NZ_PKKN01000013.1_rrna_5_length_1539_length_1539	gs_match	gs_match	gs_match	Winkia	neuii	Winkia	neuii	Winkia	neuii	Winkia	neuii
Winkia_neuii_UMB0918_UMB0918|lcl|NZ_PNHT01000002.1_rrna_45_length_1541_length_1541	gs_match	gs_match	gs_match	Winkia	neuii	Winkia	neuii	Winkia	neuii	Winkia	neuii
Winkia_neuii_UMB750B_OAB_length_1536_length_1536	gs_match	gs_match	gs_match	Winkia	neuii	Winkia	neuii	Winkia	neuii	Winkia	neuii
Actinomyces_oris_UMB0183|lcl|NZ_PKKL01000007.1_rrna_53_length_1546_length_1546	g_match	g_match	gs_match	Actinomyces	oris	Actinomyces	viscosus	Actinomyces	naeslundii	Actinomyces	oris
Actinomyces_urogenitalis_UMB0319|lcl|NZ_PKHA01000020.1_rrna_41_length_1539_length_1539	gs_match	g_match	gs_match	Actinomyces	urogenitalis	Actinomyces	urogenitalis	Actinomyces	NA	Actinomyces	urogenitalis
Actinomyces_urogenitalis_UMB6473-AN360BR_RUTI_length_1525_length_1525	gs_match	gs_match	gs_match	Actinomyces	urogenitalis	Actinomyces	urogenitalis	Actinomyces	urogenitalis	Actinomyces	urogenitalis
Actinotignum_schaalii_310G_length_1265_length_1265	g_match	gs_match	gs_match	Actinotignum	schaalii	Actinotignum	NA	Actinotignum	schaalii	Actinotignum	schaalii
Actinotignum_schaalii_505-2R_length_1266_length_1266	gs_match	gs_match	gs_match	Actinotignum	schaalii	Actinotignum	schaalii	Actinotignum	schaalii	Actinotignum	schaalii
Actinotignum_schaalii_UMB0086|lcl|NZ_PKME01000001.1_rrna_1_length_1454_length_1454	gs_match	gs_match	gs_match	Actinotignum	schaalii	Actinotignum	schaalii	Actinotignum	schaalii	Actinotignum	schaalii
Actinotignum_schaalii_UMB0929_CONTROL_length_1535_length_1535	g_match	gs_match	gs_match	Actinotignum	schaalii	Actinotignum	NA	Actinotignum	schaalii	Actinotignum	schaalii
Actinotignum_schaalii_UMB3161-CI310P_RUTI_length_1528_length_1528	g_match	gs_match	gs_match	Actinotignum	schaalii	Actinotignum	NA	Actinotignum	schaalii	Actinotignum	schaalii
Actinotignum_schaalii_UMB8968_UTI_length_1350_length_1350	gs_match	gs_match	gs_match	Actinotignum	schaalii	Actinotignum	schaalii	Actinotignum	schaalii	Actinotignum	schaalii
Actinotignum_urinale_UMB0759|lcl|NZ_PNHX01000001.1_rrna_14_length_1536_length_1536	gs_match	gs_match	gs_match	Actinotignum	urinale	Actinotignum	urinale	Actinotignum	urinale	Actinotignum	urinale
Aerococcus_christensenii_UMB0844|lcl|NZ_PKGZ01000011.1_rrna_7_length_1549_length_1549	gs_match	gs_match	gs_match	Aerococcus	christensenii	Aerococcus	christensenii	Aerococcus	christensenii	Aerococcus	christensenii
Aerococcus_sanguinicola_UMB0139|lcl|NZ_PKGY01000003.1_rrna_38_length_1550_length_1550	gs_match	gs_match	gs_match	Aerococcus	sanguinicola	Aerococcus	sanguinicola	Aerococcus	sanguinicola	Aerococcus	sanguinicola
Aerococcus_sanguinicola_UMB7834_UTI_length_1536_length_1536	gs_match	gs_match	gs_match	Aerococcus	sanguinicola	Aerococcus	sanguinicola	Aerococcus	sanguinicola	Aerococcus	sanguinicola
Aerococcus_sanguinicola_UMB8623_UTI_length_1536_length_1536	gs_match	gs_match	gs_match	Aerococcus	sanguinicola	Aerococcus	sanguinicola	Aerococcus	sanguinicola	Aerococcus	sanguinicola
Aerococcus_sanguinicola_UMB8704A_UTI_length_1536_length_1536	gs_match	gs_match	gs_match	Aerococcus	sanguinicola	Aerococcus	sanguinicola	Aerococcus	sanguinicola	Aerococcus	sanguinicola
Aerococcus_urinae_533BR_length_1249_length_1249	gs_match	gs_match	gs_match	Aerococcus	urinae	Aerococcus	urinae	Aerococcus	urinae	Aerococcus	urinae
Aerococcus_urinae_533G_length_1264_length_1264	gs_match	gs_match	gs_match	Aerococcus	urinae	Aerococcus	urinae	Aerococcus	urinae	Aerococcus	urinae
Aerococcus_urinae_533P_length_1249_length_1249	gs_match	gs_match	gs_match	Aerococcus	urinae	Aerococcus	urinae	Aerococcus	urinae	Aerococcus	urinae
Aerococcus_urinae_D_UMB1226A_UTI_length_1534_length_1534	gs_match	gs_match	gs_match	Aerococcus	urinae	Aerococcus	urinae	Aerococcus	urinae	Aerococcus	urinae
Aerococcus_urinae_D_UMB8035A_UTI_length_1534_length_1534	gs_match	gs_match	gs_match	Aerococcus	urinae	Aerococcus	urinae	Aerococcus	urinae	Aerococcus	urinae
Aerococcus_urinae_UMB0071|lcl|NZ_QMGT01000012.1_rrna_14_length_1548_length_1548	gs_match	gs_match	gs_match	Aerococcus	urinae	Aerococcus	urinae	Aerococcus	urinae	Aerococcus	urinae
Aerococcus_urinae_UMB0072|lcl|NZ_PKGV01000003.1_rrna_43_length_1548_length_1548	gs_match	gs_match	gs_match	Aerococcus	urinae	Aerococcus	urinae	Aerococcus	urinae	Aerococcus	urinae
Aerococcus_urinae_UMB0072b|lcl|NZ_PNGB01000003.1_rrna_49_length_1548_length_1548	gs_match	gs_match	gs_match	Aerococcus	urinae	Aerococcus	urinae	Aerococcus	urinae	Aerococcus	urinae
Aerococcus_urinae_UMB0072b|lcl|NZ_PNGB01000004.1_rrna_53_length_1548_length_1548	gs_match	gs_match	gs_match	Aerococcus	urinae	Aerococcus	urinae	Aerococcus	urinae	Aerococcus	urinae
Aerococcus_urinae_UMB0080|lcl|NZ_PNHR01000033.1_rrna_36_length_1548_length_1548	gs_match	gs_match	gs_match	Aerococcus	urinae	Aerococcus	urinae	Aerococcus	urinae	Aerococcus	urinae
Aerococcus_urinae_UMB0088|lcl|NZ_PNHS01000008.1_rrna_66_length_1548_length_1548	gs_match	gs_match	gs_match	Aerococcus	urinae	Aerococcus	urinae	Aerococcus	urinae	Aerococcus	urinae
Aerococcus_urinae_UMB0088|lcl|NZ_PNHS01000027.1_rrna_38_length_1548_length_1548	g_match	g_match	g_match	Aerococcus	urinae	Aerococcus	urinae	Aerococcus	urinae	Aerococcus	urinae
Aerococcus_urinae_UMB0239|lcl|NZ_QMGU01000016.1_rrna_12_length_1548_length_1548	gs_match	gs_match	gs_match	Aerococcus	urinae	Aerococcus	urinae	Aerococcus	urinae	Aerococcus	urinae
Aerococcus_urinae_UMB0267|lcl|NZ_QMGV01000017.1_rrna_39_length_1548_length_1548	gs_match	gs_match	gs_match	Aerococcus	urinae	Aerococcus	urinae	Aerococcus	urinae	Aerococcus	urinae
Aerococcus_urinae_UMB0337|lcl|NZ_QMGW01000022.1_rrna_47_length_1548_length_1548	gs_match	gs_match	gs_match	Aerococcus	urinae	Aerococcus	urinae	Aerococcus	urinae	Aerococcus	urinae
Aerococcus_urinae_UMB0621|lcl|NZ_QMHA01000015.1_rrna_4_length_1548_length_1548	gs_match	gs_match	gs_match	Aerococcus	urinae	Aerococcus	urinae	Aerococcus	urinae	Aerococcus	urinae
Aerococcus_urinae_UMB1016|lcl|NZ_QMHC01000009.1_rrna_69_length_1548_length_1548	gs_match	gs_match	gs_match	Aerococcus	urinae	Aerococcus	urinae	Aerococcus	urinae	Aerococcus	urinae
Aerococcus_urinae_UMB12087A_CONTROL_length_1329_length_1329	gs_match	gs_match	gs_match	Aerococcus	urinae	Aerococcus	urinae	Aerococcus	urinae	Aerococcus	urinae
Aerococcus_urinae_UMB2354|lcl|NZ_QMHF01000012.1_rrna_2_length_1548_length_1548	gs_match	gs_match	gs_match	Aerococcus	urinae	Aerococcus	urinae	Aerococcus	urinae	Aerococcus	urinae
Aerococcus_urinae_UMB2879|lcl|NZ_QMHG01000018.1_rrna_16_length_1548_length_1548	gs_match	gs_match	gs_match	Aerococcus	urinae	Aerococcus	urinae	Aerococcus	urinae	Aerococcus	urinae
Aerococcus_urinae_UMB3440|lcl|NZ_QMHH01000018.1_rrna_10_length_1518_length_1518	gs_match	gs_match	gs_match	Aerococcus	urinae	Aerococcus	urinae	Aerococcus	urinae	Aerococcus	urinae
Aerococcus_urinae_UMB637|lcl|NZ_VYWL01000047.1_rrna_60_length_1548_length_1548	gs_match	gs_match	gs_match	Aerococcus	urinae	Aerococcus	urinae	Aerococcus	urinae	Aerococcus	urinae
Aerococcus_urinae_UMB8614|lcl|NZ_VYVN01000051.1_rrna_56_length_1548_length_1548	gs_match	gs_match	gs_match	Aerococcus	urinae	Aerococcus	urinae	Aerococcus	urinae	Aerococcus	urinae
Aerococcus_urinae_UMB8662|lcl|NZ_VYVK01000022.1_rrna_45_length_1548_length_1548	gs_match	gs_match	gs_match	Aerococcus	urinae	Aerococcus	urinae	Aerococcus	urinae	Aerococcus	urinae
Aerococcus_viridans_UMB0240|lcl|NZ_PNHQ01000001.1_rrna_4_length_1521_length_1521	g_match	g_match	g_match	Aerococcus	viridans	Aerococcus	urinaeequi	Aerococcus	urinaeequi	Aerococcus	NA
Alloscardovia_omnicolens_UMB0006|lcl|NZ_PKGT01000012.1_rrna_15_length_1530_length_1530	gs_match	gs_match	gs_match	Alloscardovia	omnicolens	Alloscardovia	omnicolens	Alloscardovia	omnicolens	Alloscardovia	omnicolens
Alloscardovia_omnicolens_UMB1308A_UMB1308A_UTI_length_1525_length_1525	gs_match	gs_match	gs_match	Alloscardovia	omnicolens	Alloscardovia	omnicolens	Alloscardovia	omnicolens	Alloscardovia	omnicolens
Alloscardovia_omnicolens_UMB8626_UTI_length_1525_length_1525	gs_match	gs_match	gs_match	Alloscardovia	omnicolens	Alloscardovia	omnicolens	Alloscardovia	omnicolens	Alloscardovia	omnicolens
Anaerococcus_hydrogenalis_UMB0204|lcl|NZ_PNHP01000002.1_rrna_32_length_1527_length_1527	gs_match	gs_match	gs_match	Anaerococcus	hydrogenalis	Anaerococcus	hydrogenalis	Anaerococcus	hydrogenalis	Anaerococcus	hydrogenalis
Anaerococcus_octavius_UMB0119_OAB_length_1257_length_1257	gs_match	g_match	g_match	Anaerococcus	octavius	Anaerococcus	octavius	Anaerococcus	NA	Anaerococcus	NA
Anaerococcus_octavius_UMB0119|lcl|NZ_PKGS01000013.1_rrna_8_length_1527_length_1527	g_match	g_match	g_match	Anaerococcus	octavius	Anaerococcus	NA	Anaerococcus	NA	Anaerococcus	NA
Bacillus_infantis_510-3B_length_1250_length_1250	gs_match	gs_match	gs_match	Bacillus	infantis	Bacillus	infantis	Bacillus	infantis	Bacillus	infantis
Bacillus_licheniformis_UMB5838_CONTROL_length_1316_length_1316	g_match	g_match	g_match	Bacillus	licheniformis	Bacillus	NA	Bacillus	paralicheniformis	Bacillus	paralicheniformis
Bacillus_mobilis_327-1R_length_1277_length_1277	g_match	g_match	g_match	Bacillus	mobilis	Bacillus	NA	Bacillus	NA	Bacillus	thuringiensis
Niallia_nealsonii_329G_length_1240_length_1240	gs_match	g_match	gs_match	Niallia	nealsonii	Niallia	nealsonii	Niallia	circulans	Niallia	nealsonii
Bacillus_sp._UMB0728_UMB0728|lcl|NZ_PKLA01000016.1_rrna_40_length_1466_length_1466	g_match	g_match	g_match	Bacillus	NA	Bacillus	infantis	Bacillus	infantis	Bacillus	infantis
Bacillus_subtilis_UMB4856B_CONTROL_length_1536_length_1536	g_match	g_match	g_match	Bacillus	subtilis	Bacillus	virus	Bacillus	velezensis	Bacillus	velezensis
Bacillus_tropicus_479-1BR_length_1274_length_1274	g_match	g_match	g_match	Bacillus	tropicus	Bacillus	NA	Bacillus	thuringiensis	Bacillus	anthracis
Bacteroides_fragilis_UMB10241A_Bladder_cancer_length_1279_length_1279	gs_match	gs_match	gs_match	Bacteroides	fragilis	Bacteroides	fragilis	Bacteroides	fragilis	Bacteroides	fragilis
Bifidobacterium_bifidum_UMB0776B_CONTROL_length_1433_length_1433	gs_match	gs_match	gs_match	Bifidobacterium	bifidum	Bifidobacterium	bifidum	Bifidobacterium	bifidum	Bifidobacterium	bifidum
Bifidobacterium_breve_UMB0002_CONTROL_length_1432_length_1432	gs_match	gs_match	gs_match	Bifidobacterium	breve	Bifidobacterium	breve	Bifidobacterium	breve	Bifidobacterium	breve
Bifidobacterium_breve_UMB0089|lcl|NZ_PNHM01000011.1_rrna_19_length_1531_length_1531	gs_match	gs_match	gs_match	Bifidobacterium	breve	Bifidobacterium	breve	Bifidobacterium	breve	Bifidobacterium	breve
Bifidobacterium_breve_UMB1218B_UTI_length_1527_length_1527	gs_match	gs_match	gs_match	Bifidobacterium	breve	Bifidobacterium	breve	Bifidobacterium	breve	Bifidobacterium	breve
Bifidobacterium_breve_UMB5641_RUTI_length_1527_length_1527	gs_match	gs_match	gs_match	Bifidobacterium	breve	Bifidobacterium	breve	Bifidobacterium	breve	Bifidobacterium	breve
Bifidobacterium_breve_UMB6370_CONTROL_length_1527_length_1527	gs_match	gs_match	gs_match	Bifidobacterium	breve	Bifidobacterium	breve	Bifidobacterium	breve	Bifidobacterium	breve
Bifidobacterium_dentium_UMB0016_CONTROL_length_1525_length_1525	gs_match	gs_match	gs_match	Bifidobacterium	dentium	Bifidobacterium	dentium	Bifidobacterium	dentium	Bifidobacterium	dentium
Bifidobacterium_longum_UMB0788|lcl|NZ_PKGP01000007.1_rrna_58_length_1526_length_1526	gs_match	g_match	gs_match	Bifidobacterium	longum	Bifidobacterium	longum	Bifidobacterium	breve	Bifidobacterium	longum
Bifidobacterium_scardovii_UMB9902_UTI_length_1521_length_1521	gs_match	g_match	gs_match	Bifidobacterium	scardovii	Bifidobacterium	scardovii	Bifidobacterium	NA	Bifidobacterium	scardovii
Brachybacterium_sp._UMB0905_UMB0905|lcl|NZ_PNHL01000013.1_rrna_10_length_1521_length_1521	g_match	g_match	g_match	Brachybacterium	NA	Brachybacterium	NA	Brachybacterium	NA	Brachybacterium	NA
Brevibacterium_luteolum_UMB0680|lcl|NZ_PNFZ01000016.1_rrna_23_length_1528_length_1528	gs_match	g_match	gs_match	Brevibacterium	luteolum	Brevibacterium	luteolum	Brevibacterium	NA	Brevibacterium	luteolum
Brevibacterium_luteolum_UMB0680A_OAB_length_1431_length_1431	gs_match	g_match	gs_match	Brevibacterium	luteolum	Brevibacterium	luteolum	Brevibacterium	NA	Brevibacterium	luteolum
Brevibacterium_luteolum_UMB0680B_OAB_length_1430_length_1430	gs_match	g_match	gs_match	Brevibacterium	luteolum	Brevibacterium	luteolum	Brevibacterium	NA	Brevibacterium	luteolum
Brevibacterium_paucivorans_UMB10442_CONTROL_length_1266_length_1266	g_match	g_match	g_match	Brevibacterium	paucivorans	Brevibacterium	mcbrellneri	Brevibacterium	mcbrellneri	Brevibacterium	mcbrellneri
Brevibacterium_paucivorans_UMB1301|lcl|NZ_PNHK01000008.1_rrna_59_length_1522_length_1522	g_match	g_match	g_match	Brevibacterium	paucivorans	Brevibacterium	mcbrellneri	Brevibacterium	mcbrellneri	Brevibacterium	mcbrellneri
Brevibacterium_paucivorans_UMB1308A_UTI_length_1510_length_1510	g_match	g_match	g_match	Brevibacterium	paucivorans	Brevibacterium	mcbrellneri	Brevibacterium	mcbrellneri	Brevibacterium	mcbrellneri
Brevibacterium_ravenspurgense_UMB0426|lcl|NZ_PKGO01000012.1_rrna_18_length_1528_length_1528	gs_match	gs_match	gs_match	Brevibacterium	ravenspurgense	Brevibacterium	ravenspurgense	Brevibacterium	ravenspurgense	Brevibacterium	ravenspurgense
Campylobacter_ureolyticus_UMB0112|lcl|NZ_PKHU01000005.1_rrna_40_length_1512_length_1512	gs_match	gs_match	gs_match	Campylobacter	ureolyticus	Campylobacter	ureolyticus	Campylobacter	ureolyticus	Campylobacter	ureolyticus
Citrobacter_freundii_UMB1094|lcl|NZ_PNHJ01000002.1_rrna_35_length_1522_length_1522	gs_match	gs_match	gs_match	Citrobacter	freundii	Citrobacter	freundii	Citrobacter	freundii	Citrobacter	freundii
Citrobacter_freundii_UMB9975A_UTI_length_1441_length_1441	gs_match	gs_match	gs_match	Citrobacter	freundii	Citrobacter	freundii	Citrobacter	freundii	Citrobacter	freundii
Citrobacter_koseri_479-1G_length_1269_length_1269	gs_match	gs_match	mismatch	Citrobacter	koseri	Citrobacter	koseri	Citrobacter	koseri	Proteobacteria Gammaproteobacteria Enterobacterales Enterobacteriaceae NA	NA
Corynebacterium_amycolatum_UMB0338_OAB_length_1511_length_1511	g_match	gs_match	gs_match	Corynebacterium	amycolatum	Corynebacterium	NA	Corynebacterium	amycolatum	Corynebacterium	amycolatum
Corynebacterium_amycolatum_UMB1064_UTI_length_1505_length_1505	g_match	gs_match	gs_match	Corynebacterium	amycolatum	Corynebacterium	NA	Corynebacterium	amycolatum	Corynebacterium	amycolatum
Corynebacterium_amycolatum_UMB1182|lcl|NZ_VYWH01000035.1_rrna_43_length_1520_length_1520	gs_match	gs_match	gs_match	Corynebacterium	amycolatum	Corynebacterium	amycolatum	Corynebacterium	amycolatum	Corynebacterium	amycolatum
Corynebacterium_amycolatum_UMB13101E|lcl|NZ_JAHLLZ010000021.1_rrna_23_length_1520_length_1520	gs_match	gs_match	gs_match	Corynebacterium	amycolatum	Corynebacterium	amycolatum	Corynebacterium	amycolatum	Corynebacterium	amycolatum
Corynebacterium_amycolatum_UMB3106_RUTI_length_1317_length_1317	g_match	gs_match	gs_match	Corynebacterium	amycolatum	Corynebacterium	xerosis	Corynebacterium	amycolatum	Corynebacterium	amycolatum
Corynebacterium_aurimucosum_C_UMB7769_RUTI_length_1506_length_1506	g_match	gs_match	gs_match	Corynebacterium	aurimucosum	Corynebacterium	NA	Corynebacterium	aurimucosum	Corynebacterium	aurimucosum
Corynebacterium_aurimucosum_UMB0043|lcl|NZ_PKHR01000004.1_rrna_44_length_1518_length_1518	g_match	gs_match	gs_match	Corynebacterium	aurimucosum	Corynebacterium	minutissimum	Corynebacterium	aurimucosum	Corynebacterium	aurimucosum
Corynebacterium_aurimucosum_UMB1300|lcl|NZ_PNHI01000033.1_rrna_34_length_1520_length_1520	g_match	gs_match	gs_match	Corynebacterium	aurimucosum	Corynebacterium	minutissimum	Corynebacterium	aurimucosum	Corynebacterium	aurimucosum
Corynebacterium_aurimucosum_UMB84921R|lcl|NZ_JAHLMD010000031.1_rrna_42_length_1516_length_1516	gs_match	gs_match	gs_match	Corynebacterium	aurimucosum	Corynebacterium	aurimucosum	Corynebacterium	aurimucosum	Corynebacterium	aurimucosum
Corynebacterium_coyleae_501BR_length_1219_length_1219	gs_match	g_match	gs_match	Corynebacterium	coyleae	Corynebacterium	coyleae	Corynebacterium	NA	Corynebacterium	coyleae
Corynebacterium_coyleae_UMB0147_OAB_length_1502_length_1502	gs_match	gs_match	gs_match	Corynebacterium	coyleae	Corynebacterium	coyleae	Corynebacterium	coyleae	Corynebacterium	coyleae
Corynebacterium_coyleae_UMB0147|lcl|NZ_PKHQ01000001.1_rrna_2_length_1516_length_1516	gs_match	gs_match	gs_match	Corynebacterium	coyleae	Corynebacterium	coyleae	Corynebacterium	coyleae	Corynebacterium	coyleae
Corynebacterium_coyleae_UMB10308_UTI_length_1502_length_1502	gs_match	gs_match	gs_match	Corynebacterium	coyleae	Corynebacterium	coyleae	Corynebacterium	coyleae	Corynebacterium	coyleae
Corynebacterium_coyleae_UMB8490|lcl|NZ_JAAUVV010000053.1_rrna_49_length_1516_length_1516	gs_match	gs_match	gs_match	Corynebacterium	coyleae	Corynebacterium	coyleae	Corynebacterium	coyleae	Corynebacterium	coyleae
Corynebacterium_frankenforstense_UMB10118_UTI_length_1232_length_1232	gs_match	gs_match	gs_match	Corynebacterium	frankenforstense	Corynebacterium	frankenforstense	Corynebacterium	frankenforstense	Corynebacterium	frankenforstense
Corynebacterium_imitans_UMB3161A_RUTI_length_1506_length_1506	gs_match	gs_match	gs_match	Corynebacterium	imitans	Corynebacterium	imitans	Corynebacterium	imitans	Corynebacterium	imitans
Corynebacterium_kroppenstedtii_UMB0869|lcl|NZ_PNHH01000017.1_rrna_18_length_1521_length_1521	gs_match	gs_match	gs_match	Corynebacterium	kroppenstedtii	Corynebacterium	kroppenstedtii	Corynebacterium	kroppenstedtii	Corynebacterium	kroppenstedtii
Corynebacterium_liangguodongii_UMB10119B_UTI_length_1501_length_1501	g_match	g_match	g_match	Corynebacterium	liangguodongii	Corynebacterium	pseudogenitalium	Corynebacterium	mycetoides	Corynebacterium	pseudogenitalium
Corynebacterium_liangguodongii_UMB10321_UTI_length_1501_length_1501	g_match	g_match	g_match	Corynebacterium	liangguodongii	Corynebacterium	pseudogenitalium	Corynebacterium	mycetoides	Corynebacterium	pseudogenitalium
Corynebacterium_pyruviciproducens_UMB0763_OAB_length_1513_length_1513	g_match	gs_match	gs_match	Corynebacterium	pyruviciproducens	Corynebacterium	pyruviciproducens	Corynebacterium	pyruviciproducens	Corynebacterium	pyruviciproducens
Corynebacterium_pyruviciproducens_UMB0763|lcl|NZ_PKHO01000001.1_rrna_8_length_1527_length_1527	gs_match	gs_match	gs_match	Corynebacterium	pyruviciproducens	Corynebacterium	pyruviciproducens	Corynebacterium	pyruviciproducens	Corynebacterium	pyruviciproducens
Corynebacterium_pyruviciproducens_UMB1191_UTI_length_1514_length_1514	gs_match	gs_match	gs_match	Corynebacterium	pyruviciproducens	Corynebacterium	pyruviciproducens	Corynebacterium	pyruviciproducens	Corynebacterium	pyruviciproducens
Corynebacterium_riegelii_UMB0243|lcl|NZ_PKHN01000002.1_rrna_33_length_1511_length_1511	gs_match	gs_match	gs_match	Corynebacterium	riegelii	Corynebacterium	riegelii	Corynebacterium	riegelii	Corynebacterium	riegelii
Corynebacterium_simulans_UMB3162_RUTI_length_1503_length_1503	gs_match	g_match	gs_match	Corynebacterium	simulans	Corynebacterium	simulans	Corynebacterium	striatum	Corynebacterium	simulans
Corynebacterium_tuscaniense_UMB0792|lcl|NZ_PNHG01000030.1_rrna_41_length_1518_length_1518	gs_match	g_match	g_match	Corynebacterium	tuscaniense	Corynebacterium	tuscaniense	Corynebacterium	NA	Corynebacterium	genitalium
Corynebacterium_urealyticum_331G_length_1245_length_1245	g_match	gs_match	gs_match	Corynebacterium	urealyticum	Corynebacterium	NA	Corynebacterium	urealyticum	Corynebacterium	urealyticum
Corynebacterium_urealyticum_331P_length_1238_length_1238	g_match	gs_match	gs_match	Corynebacterium	urealyticum	Corynebacterium	NA	Corynebacterium	urealyticum	Corynebacterium	urealyticum
Corynebacterium_urealyticum_UMB4614_RUTI_length_1308_length_1308	gs_match	gs_match	gs_match	Corynebacterium	urealyticum	Corynebacterium	urealyticum	Corynebacterium	urealyticum	Corynebacterium	urealyticum
Corynebacterium_ureicelerivorans_327-2BR_length_1257_length_1257	g_match	gs_match	g_match	Corynebacterium	ureicelerivorans	Corynebacterium	NA	Corynebacterium	ureicelerivorans	Corynebacterium	coyleae
Corynebacterium_xerosis_UMB0908|lcl|NZ_PNHF01000001.1_rrna_9_length_1519_length_1519	gs_match	gs_match	gs_match	Corynebacterium	xerosis	Corynebacterium	xerosis	Corynebacterium	xerosis	Corynebacterium	xerosis
Curtobacterium_citreum_UMB7856-SM462G_RUTI_length_1508_length_1508	gs_match	g_match	g_match	Curtobacterium	citreum	Curtobacterium	citreum	Curtobacterium	NA	Curtobacterium	NA
Cutibacterium_acnes_UMB0041B_CONTROL_length_1511_length_1511	gs_match	gs_match	gs_match	Cutibacterium	acnes	Cutibacterium	acnes	Cutibacterium	acnes	Cutibacterium	acnes
Cutibacterium_acnes_UMB0211|lcl|NZ_PKIU01000001.1_rrna_11_length_1525_length_1525	gs_match	gs_match	gs_match	Cutibacterium	acnes	Cutibacterium	acnes	Cutibacterium	acnes	Cutibacterium	acnes
Cutibacterium_avidum_UMB6759_PBSA_length_1509_length_1509	gs_match	gs_match	gs_match	Cutibacterium	avidum	Cutibacterium	avidum	Cutibacterium	avidum	Cutibacterium	avidum
Cutibacterium_avidum_UMB8269_OAB_length_1509_length_1509	gs_match	gs_match	gs_match	Cutibacterium	avidum	Cutibacterium	avidum	Cutibacterium	avidum	Cutibacterium	avidum
Cutibacterium_avidum_UMB9886_Bladder_cancer_length_1508_length_1508	gs_match	gs_match	gs_match	Cutibacterium	avidum	Cutibacterium	avidum	Cutibacterium	avidum	Cutibacterium	avidum
Cytobacillus_oceanisediminis_B_UMB4692_CONTROL_length_1536_length_1536	gs_match	gs_match	gs_match	Cytobacillus	oceanisediminis	Bacillus	oceanisediminis	Bacillus	oceanisediminis	Bacillus	oceanisediminis
Dermabacter_hominis_UMB0490|lcl|NZ_PKHM01000001.1_rrna_30_length_1518_length_1518	g_match	g_match	g_match	Dermabacter	hominis	Dermabacter	NA	Dermabacter	NA	Dermabacter	NA
Dermabacter_jinjuensis_360BR_length_1210_length_1210	g_match	g_match	g_match	Dermabacter	jinjuensis	Dermabacter	NA	Dermabacter	NA	Dermabacter	NA
Dermacoccus_nishinomiyaensis_327-2P_length_1246_length_1246	gs_match	g_match	g_match	Dermacoccus	nishinomiyaensis	Dermacoccus	nishinomiyaensis	Dermacoccus	NA	Dermacoccus	NA
Dermacoccus_nishinomiyaensis_795-2P_length_1250_length_1250	gs_match	g_match	g_match	Dermacoccus	nishinomiyaensis	Dermacoccus	nishinomiyaensis	Dermacoccus	NA	Dermacoccus	NA
Dialister_micraerophilus_UMB10230B_Bladder_cancer_length_1563_length_1563	gs_match	gs_match	gs_match	Dialister	micraerophilus	Dialister	micraerophilus	Dialister	micraerophilus	Dialister	micraerophilus
Dolosicoccus_paucivorans_UMB0852|lcl|NZ_PNHE01000050.1_rrna_36_length_1558_length_1558	gs_match	mismatch	gs_match	Dolosicoccus	paucivorans	Dolosicoccus	paucivorans	Firmicutes Bacilli Lactobacillales Aerococcaceae NA	NA	Dolosicoccus	paucivorans
Enterobacter_bugandensis_UMB0660|lcl|NZ_PKJW01000020.1_rrna_28_length_1540_length_1540	mismatch	mismatch	g_match	Enterobacter	bugandensis	Klebsiella	michiganensis	Klebsiella	pneumoniae	Enterobacter	roggenkampii
Enterobacter_hormaechei_A_UMB6720A_CONTROL_length_1537_length_1537	gs_match	mismatch	mismatch	Enterobacter	hormaechei	Enterobacter	hormaechei	Klebsiella	pneumoniae	Klebsiella	aerogenes
Enterobacter_hormaechei_A_UMB8406_OAB_length_1537_length_1537	gs_match	mismatch	mismatch	Enterobacter	hormaechei	Enterobacter	hormaechei	Klebsiella	pneumoniae	Klebsiella	aerogenes
Enterococcus_A_raffinosus_UMB9185_RUTI_length_1537_length_1537	mismatch	mismatch	mismatch	Enterococcus	raffinosus	Escherichia-Shigella	coli	Escherichia-Shigella	coli	Escherichia-Shigella	dysenteriae
Enterococcus_faecalis_276-2PI_length_1269_length_1269	gs_match	g_match	gs_match	Enterococcus	faecalis	Enterococcus	faecalis	Enterococcus	faecium	Enterococcus	faecalis
Enterococcus_faecalis_UMB0046_CONTROL_length_1547_length_1547	gs_match	g_match	gs_match	Enterococcus	faecalis	Enterococcus	faecalis	Enterococcus	faecium	Enterococcus	faecalis
Enterococcus_faecalis_UMB10453_UTI_length_1547_length_1547	gs_match	g_match	gs_match	Enterococcus	faecalis	Enterococcus	faecalis	Enterococcus	faecium	Enterococcus	faecalis
Enterococcus_faecalis_UMB8198_RUTI_length_1549_length_1549	gs_match	mismatch	mismatch	Enterococcus	faecalis	Enterococcus	faecalis	Corynebacterium	mycetoides	Corynebacterium	NA
Escherichia_coli_282-1PI_length_1258_length_1258	gs_match	gs_match	g_match	Escherichia	coli	Escherichia-Shigella	flexneri	Escherichia-Shigella	coli	Escherichia-Shigella	NA
Escherichia_coli_308-3R_length_1262_length_1262	gs_match	gs_match	gs_match	Escherichia	coli	Escherichia-Shigella	coli	Escherichia-Shigella	coli	Escherichia-Shigella	boydii
Escherichia_coli_419-1P_length_1254_length_1254	g_match	gs_match	gs_match	Escherichia	coli	Escherichia-Shigella	NA	Escherichia-Shigella	coli	Escherichia-Shigella	coli
Escherichia_coli_536BR_length_1242_length_1242	gs_match	gs_match	gs_match	Escherichia	coli	Escherichia-Shigella	coli	Escherichia-Shigella	coli	Escherichia-Shigella	coli
Escherichia_coli_541B_length_1238_length_1238	gs_match	gs_match	g_match	Escherichia	coli	Escherichia-Shigella	coli	Escherichia-Shigella	coli	Escherichia-Shigella	NA
Escherichia_coli_564-1G_length_1261_length_1261	g_match	gs_match	gs_match	Escherichia	coli	Escherichia-Shigella	NA	Escherichia-Shigella	coli	Escherichia-Shigella	coli
Escherichia_coli_748-2B_length_1241_length_1241	gs_match	gs_match	g_match	Escherichia	coli	Escherichia-Shigella	coli	Escherichia-Shigella	coli	Escherichia-Shigella	NA
Escherichia_coli_UMB0149|lcl|NZ_RRWS01000136.1_rrna_12_length_1542_length_1542	gs_match	gs_match	gs_match	Escherichia	coli	Escherichia-Shigella	flexneri	Escherichia-Shigella	coli	Escherichia-Shigella	coli
Escherichia_coli_UMB0727|lcl|NZ_PKHG01000009.1_rrna_102_length_1542_length_1542	gs_match	gs_match	gs_match	Escherichia	coli	Escherichia-Shigella	coli	Escherichia-Shigella	coli	Escherichia-Shigella	boydii
Escherichia_coli_UMB1012|lcl|NZ_RRWH01000067.1_rrna_81_length_1542_length_1542	gs_match	gs_match	gs_match	Escherichia	coli	Escherichia-Shigella	coli	Escherichia-Shigella	coli	Escherichia-Shigella	boydii
Escherichia_coli_UMB10307_UTI_length_1537_length_1537	gs_match	gs_match	gs_match	Escherichia	coli	Escherichia-Shigella	dysenteriae	Escherichia-Shigella	coli	Escherichia-Shigella	boydii
Escherichia_coli_UMB1180|lcl|NZ_VYWI01000071.1_rrna_89_length_1542_length_1542	gs_match	gs_match	gs_match	Escherichia	coli	Escherichia-Shigella	coli	Escherichia-Shigella	coli	Escherichia-Shigella	boydii
Escherichia_coli_UMB1195|lcl|NZ_RRWB01000041.1_rrna_76_length_1542_length_1542	gs_match	gs_match	gs_match	Escherichia	coli	Escherichia-Shigella	coli	Escherichia-Shigella	coli	Escherichia-Shigella	boydii
Escherichia_coli_UMB1202_UTI_length_1537_length_1537	gs_match	gs_match	gs_match	Escherichia	coli	Escherichia-Shigella	coli	Escherichia-Shigella	coli	Escherichia-Shigella	boydii
Escherichia_coli_UMB1284B_UTI_length_1537_length_1537	g_match	gs_match	gs_match	Escherichia	coli	Escherichia-Shigella	NA	Escherichia-Shigella	coli	Escherichia-Shigella	boydii
Escherichia_coli_UMB1356|lcl|NZ_RRVM01000020.1_rrna_42_length_1542_length_1542	gs_match	gs_match	gs_match	Escherichia	coli	Escherichia-Shigella	coli	Escherichia-Shigella	coli	Escherichia-Shigella	boydii
Escherichia_coli_UMB2019B_OAB_length_1537_length_1537	gs_match	gs_match	gs_match	Escherichia	coli	Escherichia-Shigella	flexneri	Escherichia-Shigella	coli	Escherichia-Shigella	coli
Escherichia_coli_UMB7431|lcl|NZ_RRUH01000003.1_rrna_69_length_1542_length_1542	gs_match	gs_match	gs_match	Escherichia	coli	Escherichia-Shigella	coli	Escherichia-Shigella	coli	Escherichia-Shigella	boydii
Escherichia_coli_UMB8361_UTI_length_1537_length_1537	gs_match	gs_match	gs_match	Escherichia	coli	Escherichia-Shigella	coli	Escherichia-Shigella	coli	Escherichia-Shigella	boydii
Escherichia_coli_UMB8606_UTI_length_1325_length_1325	mismatch	gs_match	g_match	Escherichia	coli	Proteobacteria Gammaproteobacteria Enterobacterales NA NA	NA	Escherichia-Shigella	coli	Escherichia-Shigella	NA
Escherichia_coli_UMB8611_UTI_length_1442_length_1442	g_match	gs_match	gs_match	Escherichia	coli	Escherichia-Shigella	NA	Escherichia-Shigella	coli	Escherichia-Shigella	coli
Escherichia_coli_UMB9105_UTI_length_1537_length_1537	gs_match	gs_match	gs_match	Escherichia	coli	Escherichia-Shigella	dysenteriae	Escherichia-Shigella	coli	Escherichia-Shigella	boydii
Escherichia_coli_UMB9114_UTI_length_1537_length_1537	gs_match	gs_match	gs_match	Escherichia	coli	Escherichia-Shigella	coli	Escherichia-Shigella	coli	Escherichia-Shigella	coli
Escherichia_coli_UMB9209_UTI_length_1537_length_1537	gs_match	gs_match	gs_match	Escherichia	coli	Escherichia-Shigella	sonnei	Escherichia-Shigella	coli	Escherichia-Shigella	coli
Escherichia_coli_UMB9269_UTI_length_1537_length_1537	gs_match	gs_match	gs_match	Escherichia	coli	Escherichia-Shigella	coli	Escherichia-Shigella	coli	Escherichia-Shigella	boydii
Escherichia_coli_UMB9596_UTI_length_1537_length_1537	gs_match	gs_match	gs_match	Escherichia	coli	Escherichia-Shigella	coli	Escherichia-Shigella	coli	Escherichia-Shigella	dysenteriae
Facklamia_hominis_503P_length_1253_length_1253	gs_match	gs_match	gs_match	Facklamia	hominis	Facklamia	hominis	Facklamia	hominis	Facklamia	hominis
Facklamia_hominis_UMB1231_UTI_length_1536_length_1536	gs_match	gs_match	gs_match	Facklamia	hominis	Facklamia	hominis	Facklamia	hominis	Facklamia	hominis
Falseniella_ignava_UMB0898|lcl|NZ_PKHE01000036.1_rrna_24_length_1552_length_1552	gs_match	gs_match	gs_match	Falseniella	ignava	Facklamia	ignava	Facklamia	ignava	Facklamia	ignava
Finegoldia_magna_UMB0115|lcl|NZ_PNHD01000009.1_rrna_59_length_1522_length_1522	gs_match	gs_match	g_match	Finegoldia	magna	Finegoldia	magna	Finegoldia	magna	Finegoldia	NA
Fusobacterium_nucleatum_UMB0249|lcl|NZ_PNHC01000012.1_rrna_25_length_1527_length_1527	gs_match	gs_match	gs_match	Fusobacterium	nucleatum	Fusobacterium	nucleatum	Fusobacterium	nucleatum	Fusobacterium	nucleatum
Gardnerella_group3_UMB0558|lcl|NZ_JABUHF010000004.1_rrna_51_length_1528_length_1528	gs_match	gs_match	gs_match	Gardnerella	vaginalis	Gardnerella	vaginalis	Gardnerella	vaginalis	Gardnerella	vaginalis
Gardnerella_group3_UMB0833|lcl|NZ_PKJE01000009.1_rrna_53_length_1528_length_1528	gs_match	gs_match	gs_match	Gardnerella	vaginalis	Gardnerella	vaginalis	Gardnerella	vaginalis	Gardnerella	vaginalis
Gardnerella_group8_UMB1686|lcl|NZ_PNGV01000003.1_rrna_56_length_1527_length_1527	gs_match	gs_match	gs_match	Gardnerella	vaginalis	Gardnerella	vaginalis	Gardnerella	vaginalis	Gardnerella	vaginalis
Gardnerella_leopoldii_30-4_304|lcl|NZ_LXJL01000031.1_rrna_30_length_1528_length_1528	gs_match	gs_match	gs_match	Gardnerella	leopoldii	Gardnerella	vaginalis	Gardnerella	vaginalis	Gardnerella	vaginalis
Gardnerella_leopoldii_UMB0663_OAB_length_1523_length_1523	gs_match	gs_match	gs_match	Gardnerella	leopoldii	Gardnerella	vaginalis	Gardnerella	vaginalis	Gardnerella	vaginalis
Gardnerella_leopoldii_UMB0912|lcl|NZ_PKHC01000003.1_rrna_51_length_1528_length_1528	gs_match	gs_match	gs_match	Gardnerella	leopoldii	Gardnerella	vaginalis	Gardnerella	vaginalis	Gardnerella	vaginalis
Gardnerella_leopoldii_UMB6794B_CONTROL_length_1523_length_1523	gs_match	gs_match	gs_match	Gardnerella	leopoldii	Gardnerella	vaginalis	Gardnerella	vaginalis	Gardnerella	vaginalis
Gardnerella_swidsinskii_26-12_2612|lcl|NZ_LWSR01000009.1_rrna_50_length_1527_length_1527	gs_match	gs_match	gs_match	Gardnerella	swidsinskii	Gardnerella	vaginalis	Gardnerella	vaginalis	Gardnerella	vaginalis
Gardnerella_swidsinskii_UMB0662|lcl|NZ_JABUGZ010000007.1_rrna_49_length_1527_length_1527	gs_match	gs_match	gs_match	Gardnerella	swidsinskii	Gardnerella	vaginalis	Gardnerella	vaginalis	Gardnerella	vaginalis
Gardnerella_swidsinskii_UMB1197_UTI_length_1522_length_1522	gs_match	gs_match	gs_match	Gardnerella	swidsinskii	Gardnerella	vaginalis	Gardnerella	vaginalis	Gardnerella	vaginalis
Gardnerella_swidsinskii_UMB1642|lcl|NZ_PNGW01000001.1_rrna_25_length_1527_length_1527	gs_match	gs_match	gs_match	Gardnerella	swidsinskii	Gardnerella	vaginalis	Gardnerella	vaginalis	Gardnerella	vaginalis
Gardnerella_vaginalis_18-4|lcl|NZ_LWSP01000134.1_rrna_18_length_1528_length_1528	gs_match	gs_match	gs_match	Gardnerella	vaginalis	Gardnerella	vaginalis	Gardnerella	vaginalis	Gardnerella	vaginalis
Gardnerella_vaginalis_UMB0143|lcl|NZ_JABUHK010000005.1_rrna_49_length_1528_length_1528	gs_match	gs_match	gs_match	Gardnerella	vaginalis	Gardnerella	vaginalis	Gardnerella	vaginalis	Gardnerella	vaginalis
Gardnerella_vaginalis_UMB0202|lcl|NZ_JABUHG010000001.1_rrna_21_length_1528_length_1528	gs_match	gs_match	gs_match	Gardnerella	vaginalis	Gardnerella	vaginalis	Gardnerella	vaginalis	Gardnerella	vaginalis
Gemella_morbillorum_UMB750B_OAB_length_1553_length_1553	g_match	g_match	g_match	Gemella	morbillorum	Gemella	NA	Gemella	NA	Gemella	NA
Gemella_sanguinis_UMB0186|lcl|NZ_PNGT01000019.1_rrna_15_length_1558_length_1558	g_match	g_match	g_match	Gemella	sanguinis	Gemella	NA	Gemella	NA	Gemella	NA
Gleimia_europaea_A_UMB0652_OAB_length_1527_length_1527	g_match	g_match	g_match	Gleimia	europaea	Actinomyces	NA	Actinomyces	NA	Actinomyces	NA
Gleimia_europaea_A_UMB10119B_UTI_length_1527_length_1527	g_match	g_match	g_match	Gleimia	europaea	Actinomyces	NA	Actinomyces	NA	Actinomyces	NA
Gleimia_europaea_A_UMB3107_RUTI_length_1525_length_1525	g_match	g_match	g_match	Gleimia	europaea	Actinomyces	NA	Actinomyces	NA	Actinomyces	NA
Gleimia_hominis_UMB0859|lcl|NZ_PNHU01000001.1_rrna_1_length_1555_length_1555	g_match	g_match	g_match	Gleimia	hominis	Actinomyces	NA	Actinomyces	NA	Actinomyces	NA
Globicatella_sanguinis_UMB0514|lcl|NZ_PKJD01000016.1_rrna_20_length_1549_length_1549	g_match	g_match	g_match	Globicatella	sanguinis	Globicatella	NA	Globicatella	NA	Globicatella	NA
Globicatella_sanguinis_UMB2445_OAB_length_1252_length_1252	g_match	g_match	g_match	Globicatella	sanguinis	Globicatella	NA	Globicatella	NA	Globicatella	NA
Gordonia_terrae_UMB0777|lcl|NZ_PKJC01000059.1_rrna_37_length_1523_length_1523	gs_match	gs_match	gs_match	Gordonia	terrae	Gordonia	terrae	Gordonia	terrae	Gordonia	terrae
Granulicatella_adiacens_UMB5615B_RUTI_length_1536_length_1536	mismatch	g_match	g_match	Granulicatella	adiacens	Firmicutes Bacilli Lactobacillales P5D1-392 NA	NA	Granulicatella	NA	Granulicatella	NA
Haemophilus_D_parainfluenzae_UMB0748_OAB_length_1447_length_1447	gs_match	gs_match	gs_match	Haemophilus	parainfluenzae	Haemophilus	parainfluenzae	Haemophilus	parainfluenzae	Haemophilus	parainfluenzae
Haemophilus_parainfluenzae_UMB0748|lcl|NZ_PNGS01000005.1_rrna_65_length_1540_length_1540	gs_match	gs_match	gs_match	Haemophilus	parainfluenzae	Haemophilus	parainfluenzae	Haemophilus	parainfluenzae	Haemophilus	parainfluenzae
Helcobacillus_massiliensis_UMB10441_Bladder_cancer_length_1512_length_1512	gs_match	gs_match	g_match	Helcobacillus	massiliensis	Helcobacillus	massiliensis	Helcobacillus	massiliensis	Helcobacillus	NA
Klebsiella_aerogenes_408-1BR_length_1241_length_1241	mismatch	g_match	gs_match	Klebsiella	aerogenes	Raoultella	planticola	Klebsiella	pneumoniae	Klebsiella	aerogenes
Klebsiella_aerogenes_509B_length_1249_length_1249	mismatch	g_match	gs_match	Klebsiella	aerogenes	Raoultella	planticola	Klebsiella	pneumoniae	Klebsiella	aerogenes
Klebsiella_aerogenes_541-1PI_length_1248_length_1248	mismatch	g_match	gs_match	Klebsiella	aerogenes	Raoultella	planticola	Klebsiella	pneumoniae	Klebsiella	aerogenes
Klebsiella_aerogenes_UMB0295A_OAB_length_1535_length_1535	gs_match	g_match	gs_match	Klebsiella	aerogenes	Klebsiella	aerogenes	Klebsiella	pneumoniae	Klebsiella	aerogenes
Klebsiella_aerogenes_UMB0295B_OAB_length_1535_length_1535	gs_match	g_match	gs_match	Klebsiella	aerogenes	Klebsiella	aerogenes	Klebsiella	pneumoniae	Klebsiella	aerogenes
Klebsiella_aerogenes_UMB7538_RUTI_length_1535_length_1535	gs_match	g_match	gs_match	Klebsiella	aerogenes	Klebsiella	aerogenes	Klebsiella	pneumoniae	Klebsiella	aerogenes
Klebsiella_oxytoca_537-2B_length_1244_length_1244	mismatch	g_match	g_match	Klebsiella	oxytoca	Enterobacter	cloacae	Klebsiella	michiganensis	Klebsiella	michiganensis
Klebsiella_oxytoca_UMB10483_Bladder_cancer_length_1324_length_1324	gs_match	g_match	g_match	Klebsiella	oxytoca	Klebsiella	oxytoca	Klebsiella	michiganensis	Klebsiella	michiganensis
Klebsiella_pneumoniae_296B_length_1241_length_1241	g_match	gs_match	gs_match	Klebsiella	pneumoniae	Klebsiella	NA	Klebsiella	pneumoniae	Klebsiella	pneumoniae
Klebsiella_pneumoniae_308-1B_length_1242_length_1242	gs_match	gs_match	gs_match	Klebsiella	pneumoniae	Klebsiella	pneumoniae	Klebsiella	pneumoniae	Klebsiella	pneumoniae
Klebsiella_pneumoniae_308-1P_length_1241_length_1241	gs_match	gs_match	gs_match	Klebsiella	pneumoniae	Klebsiella	pneumoniae	Klebsiella	pneumoniae	Klebsiella	pneumoniae
Klebsiella_pneumoniae_311BR_length_1255_length_1255	gs_match	gs_match	gs_match	Klebsiella	pneumoniae	Klebsiella	pneumoniae	Klebsiella	pneumoniae	Klebsiella	pneumoniae
Klebsiella_pneumoniae_312-1B_length_1243_length_1243	gs_match	gs_match	gs_match	Klebsiella	pneumoniae	Klebsiella	pneumoniae	Klebsiella	pneumoniae	Klebsiella	pneumoniae
Klebsiella_pneumoniae_333G_length_1230_length_1230	g_match	gs_match	gs_match	Klebsiella	pneumoniae	Klebsiella	NA	Klebsiella	pneumoniae	Klebsiella	pneumoniae
Klebsiella_pneumoniae_344-1R_length_1240_length_1240	gs_match	gs_match	gs_match	Klebsiella	pneumoniae	Klebsiella	pneumoniae	Klebsiella	pneumoniae	Klebsiella	pneumoniae
Klebsiella_pneumoniae_349-1P_length_1242_length_1242	gs_match	gs_match	gs_match	Klebsiella	pneumoniae	Klebsiella	pneumoniae	Klebsiella	pneumoniae	Klebsiella	pneumoniae
Klebsiella_pneumoniae_359-2G_length_1228_length_1228	g_match	gs_match	gs_match	Klebsiella	pneumoniae	Klebsiella	quasipneumoniae	Klebsiella	pneumoniae	Klebsiella	pneumoniae
Klebsiella_pneumoniae_368B_length_1246_length_1246	g_match	gs_match	gs_match	Klebsiella	pneumoniae	Klebsiella	quasipneumoniae	Klebsiella	pneumoniae	Klebsiella	pneumoniae
Klebsiella_pneumoniae_390PI_length_1268_length_1268	g_match	gs_match	gs_match	Klebsiella	pneumoniae	Klebsiella	quasipneumoniae	Klebsiella	pneumoniae	Klebsiella	pneumoniae
Klebsiella_pneumoniae_420-2G_length_1252_length_1252	gs_match	gs_match	gs_match	Klebsiella	pneumoniae	Klebsiella	pneumoniae	Klebsiella	pneumoniae	Klebsiella	pneumoniae
Klebsiella_pneumoniae_441BR_length_1265_length_1265	gs_match	gs_match	gs_match	Klebsiella	pneumoniae	Klebsiella	pneumoniae	Klebsiella	pneumoniae	Klebsiella	pneumoniae
Klebsiella_pneumoniae_480R_length_1260_length_1260	gs_match	gs_match	gs_match	Klebsiella	pneumoniae	Klebsiella	pneumoniae	Klebsiella	pneumoniae	Klebsiella	pneumoniae
Klebsiella_pneumoniae_510-1B_length_1247_length_1247	g_match	gs_match	gs_match	Klebsiella	pneumoniae	Klebsiella	quasipneumoniae	Klebsiella	pneumoniae	Klebsiella	pneumoniae
Klebsiella_pneumoniae_539B_length_1230_length_1230	gs_match	gs_match	gs_match	Klebsiella	pneumoniae	Klebsiella	pneumoniae	Klebsiella	pneumoniae	Klebsiella	pneumoniae
Klebsiella_pneumoniae_542-2P_length_1248_length_1248	g_match	gs_match	gs_match	Klebsiella	pneumoniae	Klebsiella	NA	Klebsiella	pneumoniae	Klebsiella	pneumoniae
Klebsiella_pneumoniae_564-1BR_length_1246_length_1246	gs_match	gs_match	gs_match	Klebsiella	pneumoniae	Klebsiella	pneumoniae	Klebsiella	pneumoniae	Klebsiella	pneumoniae
Klebsiella_pneumoniae_610-1P_length_1250_length_1250	gs_match	gs_match	gs_match	Klebsiella	pneumoniae	Klebsiella	pneumoniae	Klebsiella	pneumoniae	Klebsiella	pneumoniae
Klebsiella_pneumoniae_611-1P_length_1247_length_1247	gs_match	gs_match	gs_match	Klebsiella	pneumoniae	Klebsiella	pneumoniae	Klebsiella	pneumoniae	Klebsiella	pneumoniae
Klebsiella_pneumoniae_613R_length_1249_length_1249	gs_match	gs_match	gs_match	Klebsiella	pneumoniae	Klebsiella	pneumoniae	Klebsiella	pneumoniae	Klebsiella	pneumoniae
Klebsiella_pneumoniae_795-2B_length_1243_length_1243	gs_match	gs_match	gs_match	Klebsiella	pneumoniae	Klebsiella	pneumoniae	Klebsiella	pneumoniae	Klebsiella	pneumoniae
Klebsiella_pneumoniae_UMB0140|lcl|NZ_PKJB01000004.1_rrna_69_length_1543_length_1543	gs_match	gs_match	gs_match	Klebsiella	pneumoniae	Klebsiella	pneumoniae	Klebsiella	pneumoniae	Klebsiella	pneumoniae
Klebsiella_pneumoniae_UMB10194_UTI_length_1535_length_1535	g_match	gs_match	g_match	Klebsiella	pneumoniae	Klebsiella	variicola	Klebsiella	pneumoniae	Klebsiella	variicola
Klebsiella_pneumoniae_UMB7555A_UTI_length_1535_length_1535	g_match	gs_match	gs_match	Klebsiella	pneumoniae	Klebsiella	variicola	Klebsiella	pneumoniae	Klebsiella	pneumoniae
Klebsiella_quasipneumoniae_UMB7481A_UTI_length_1535_length_1535	gs_match	g_match	gs_match	Klebsiella	quasipneumoniae	Klebsiella	quasipneumoniae	Klebsiella	pneumoniae	Klebsiella	quasipneumoniae
Kocuria_palustris_513P_length_1254_length_1254	gs_match	gs_match	gs_match	Kocuria	palustris	Kocuria	palustris	Kocuria	palustris	Kocuria	palustris
Kocuria_rhizophila_UMB0131|lcl|NZ_PKJA01000001.1_rrna_8_length_1531_length_1531	gs_match	gs_match	gs_match	Kocuria	rhizophila	Kocuria	rhizophila	Kocuria	rhizophila	Kocuria	rhizophila
Kytococcus_schroeteri_UMB1298|lcl|NZ_PKIZ01000008.1_rrna_49_length_1523_length_1523	g_match	g_match	gs_match	Kytococcus	schroeteri	Kytococcus	NA	Kytococcus	NA	Kytococcus	schroeteri
Lacticaseibacillus_paracasei_UMB7433B_CONTROL_length_1556_length_1556	g_match	g_match	g_match	Lacticaseibacillus	paracasei	Lacticaseibacillus	NA	Lacticaseibacillus	NA	Lacticaseibacillus	NA
Lacticaseibacillus_rhamnosus_UMB0004|lcl|NZ_PKJX01000001.1_rrna_21_length_1570_length_1570	g_match	g_match	g_match	Lacticaseibacillus	rhamnosus	Lacticaseibacillus	NA	Lacticaseibacillus	NA	Lacticaseibacillus	NA
Lactobacillus_crispatus_C037|lcl|NZ_MAKH01000002.1_rrna_25_length_1564_length_1564	gs_match	g_match	gs_match	Lactobacillus	crispatus	Lactobacillus	crispatus	Lactobacillus	acidophilus	Lactobacillus	crispatus
Lactobacillus_crispatus_UMB0020B_CONTROL_length_1550_length_1550	gs_match	g_match	gs_match	Lactobacillus	crispatus	Lactobacillus	crispatus	Lactobacillus	acidophilus	Lactobacillus	crispatus
Lactobacillus_crispatus_UMB0040|lcl|NZ_PKKH01000058.1_rrna_41_length_1564_length_1564	gs_match	g_match	gs_match	Lactobacillus	crispatus	Lactobacillus	crispatus	Lactobacillus	acidophilus	Lactobacillus	crispatus
Lactobacillus_crispatus_UMB9965_UTI_length_1294_length_1294	gs_match	g_match	gs_match	Lactobacillus	crispatus	Lactobacillus	crispatus	Lactobacillus	acidophilus	Lactobacillus	crispatus
Lactobacillus_gasseri_276-1P_length_1293_length_1293	gs_match	g_match	g_match	Lactobacillus	gasseri	Lactobacillus	gasseri	Lactobacillus	johnsonii	Lactobacillus	johnsonii
Lactobacillus_gasseri_296BR_length_1273_length_1273	gs_match	g_match	gs_match	Lactobacillus	gasseri	Lactobacillus	gasseri	Lactobacillus	johnsonii	Lactobacillus	gasseri
Lactobacillus_gasseri_323B_length_1293_length_1293	gs_match	g_match	g_match	Lactobacillus	gasseri	Lactobacillus	gasseri	Lactobacillus	johnsonii	Lactobacillus	johnsonii
Lactobacillus_gasseri_378G_length_1299_length_1299	gs_match	g_match	g_match	Lactobacillus	gasseri	Lactobacillus	gasseri	Lactobacillus	johnsonii	Lactobacillus	johnsonii
Lactobacillus_gasseri_521-2R_length_1196_length_1196	gs_match	g_match	g_match	Lactobacillus	gasseri	Lactobacillus	gasseri	Lactobacillus	johnsonii	Lactobacillus	NA
Lactobacillus_gasseri_528PI_length_1296_length_1296	gs_match	g_match	gs_match	Lactobacillus	gasseri	Lactobacillus	gasseri	Lactobacillus	johnsonii	Lactobacillus	gasseri
Lactobacillus_gasseri_UMB0607|lcl|NZ_VNFY01000042.1_rrna_50_length_1573_length_1573	gs_match	g_match	gs_match	Lactobacillus	gasseri	Lactobacillus	gasseri	Lactobacillus	johnsonii	Lactobacillus	gasseri
Lactobacillus_gasseri_UMB0670|lcl|NZ_PKKB01000007.1_rrna_66_length_1573_length_1573	gs_match	g_match	gs_match	Lactobacillus	gasseri	Lactobacillus	gasseri	Lactobacillus	johnsonii	Lactobacillus	gasseri
Lactobacillus_gasseri_UMB1196C_UTI_length_1559_length_1559	gs_match	g_match	g_match	Lactobacillus	gasseri	Lactobacillus	gasseri	Lactobacillus	johnsonii	Lactobacillus	johnsonii
Lactobacillus_gasseri_UMB1399B_CONTROL_length_1559_length_1559	gs_match	g_match	gs_match	Lactobacillus	gasseri	Lactobacillus	gasseri	Lactobacillus	johnsonii	Lactobacillus	gasseri
Lactobacillus_gasseri_UMB2965|lcl|NZ_VNFT01000126.1_rrna_3_length_1573_length_1573	gs_match	g_match	g_match	Lactobacillus	gasseri	Lactobacillus	gasseri	Lactobacillus	johnsonii	Lactobacillus	johnsonii
Lactobacillus_gasseri_UMB4205|lcl|NZ_VNFS01000165.1_rrna_15_length_1573_length_1573	gs_match	g_match	g_match	Lactobacillus	gasseri	Lactobacillus	gasseri	Lactobacillus	johnsonii	Lactobacillus	johnsonii
Lactobacillus_iners_UMB0058_CONTROL_length_1557_length_1557	gs_match	gs_match	gs_match	Lactobacillus	iners	Lactobacillus	iners	Lactobacillus	iners	Lactobacillus	iners
Lactobacillus_jensenii_UMB0007|lcl|NZ_PKJZ01000024.1_rrna_9_length_1563_length_1563	gs_match	gs_match	gs_match	Lactobacillus	jensenii	Lactobacillus	jensenii	Lactobacillus	jensenii	Lactobacillus	jensenii
Lactobacillus_jensenii_UMB0034|lcl|NZ_VNGB01000044.1_rrna_28_length_1563_length_1563	gs_match	gs_match	gs_match	Lactobacillus	jensenii	Lactobacillus	jensenii	Lactobacillus	jensenii	Lactobacillus	jensenii
Lactobacillus_jensenii_UMB246|lcl|NZ_VYWW01000072.1_rrna_33_length_1563_length_1563	gs_match	gs_match	gs_match	Lactobacillus	jensenii	Lactobacillus	jensenii	Lactobacillus	jensenii	Lactobacillus	jensenii
Lactobacillus_jensenii_UMB7766|lcl|NZ_JAAUWC010000035.1_rrna_27_length_1563_length_1563	gs_match	gs_match	gs_match	Lactobacillus	jensenii	Lactobacillus	jensenii	Lactobacillus	jensenii	Lactobacillus	jensenii
Lactobacillus_jensenii_UMB8489|lcl|NZ_VNFW01000064.1_rrna_42_length_1563_length_1563	gs_match	gs_match	gs_match	Lactobacillus	jensenii	Lactobacillus	jensenii	Lactobacillus	jensenii	Lactobacillus	jensenii
Lactobacillus_mulieris_UMB0775_SUI_length_1549_length_1549	gs_match	gs_match	gs_match	Lactobacillus	mulieris	Lactobacillus	jensenii	Lactobacillus	jensenii	Lactobacillus	jensenii
Lactobacillus_mulieris_UMB639|lcl|NZ_VYYZ01000087.1_rrna_59_length_1563_length_1563	gs_match	gs_match	gs_match	Lactobacillus	mulieris	Lactobacillus	jensenii	Lactobacillus	jensenii	Lactobacillus	jensenii
Lactobacillus_paragasseri_UMB0056|lcl|NZ_PNGR01000005.1_rrna_63_length_1573_length_1573	g_match	g_match	g_match	Lactobacillus	paragasseri	Lactobacillus	gasseri	Lactobacillus	johnsonii	Lactobacillus	gasseri
Lactobacillus_paragasseri_UMB6880_RUTI_length_1559_length_1559	g_match	g_match	g_match	Lactobacillus	paragasseri	Lactobacillus	gasseri	Lactobacillus	johnsonii	Lactobacillus	gasseri
Lactobacillus_paragasseri_UMB6975|lcl|NZ_VNFX01000038.1_rrna_44_length_1573_length_1573	g_match	g_match	g_match	Lactobacillus	paragasseri	Lactobacillus	gasseri	Lactobacillus	johnsonii	Lactobacillus	gasseri
Ligilactobacillus_agilis_UMB7763_RUTI_length_1549_length_1549	g_match	g_match	g_match	Ligilactobacillus	agilis	Ligilactobacillus	NA	Ligilactobacillus	NA	Ligilactobacillus	NA
Limosilactobacillus_fermentum_UMB0010B_CONTROL_length_1562_length_1562	g_match	g_match	g_match	Limosilactobacillus	fermentum	Limosilactobacillus	NA	Limosilactobacillus	NA	Limosilactobacillus	NA
Limosilactobacillus_fermentum_UMB0187|lcl|NZ_PKKD01000063.1_rrna_38_length_1576_length_1576	g_match	g_match	g_match	Limosilactobacillus	fermentum	Limosilactobacillus	NA	Limosilactobacillus	NA	Limosilactobacillus	NA
Limosilactobacillus_pontis_UMB0683|lcl|NZ_PNFV01000020.1_rrna_45_length_1576_length_1576	g_match	g_match	g_match	Limosilactobacillus	pontis	Limosilactobacillus	NA	Limosilactobacillus	NA	Limosilactobacillus	NA
Limosilactobacillus_reuteri_UMB5704_RUTI_length_1561_length_1561	mismatch	mismatch	g_match	Limosilactobacillus	reuteri	HT002	NA	HT002	NA	Limosilactobacillus	NA
Microbacterium_sp._UMB0228_UMB0228|lcl|NZ_PNFU01000016.1_rrna_16_length_1434_length_1434	g_match	g_match	g_match	Microbacterium	NA	Microbacterium	paraoxydans	Microbacterium	testaceum	Microbacterium	oxydans
Micrococcus_aloeverae_330-2BR_length_1222_length_1222	g_match	g_match	g_match	Micrococcus	aloeverae	Micrococcus	luteus	Micrococcus	luteus	Micrococcus	luteus
Micrococcus_luteus_331-2B_length_1238_length_1238	gs_match	gs_match	gs_match	Micrococcus	luteus	Micrococcus	luteus	Micrococcus	luteus	Micrococcus	luteus
Micrococcus_luteus_4352BR_length_1240_length_1240	gs_match	gs_match	gs_match	Micrococcus	luteus	Micrococcus	luteus	Micrococcus	luteus	Micrococcus	luteus
Micrococcus_luteus_UMB0031|lcl|NZ_PKJU01000002.1_rrna_35_length_1523_length_1523	gs_match	gs_match	gs_match	Micrococcus	luteus	Micrococcus	luteus	Micrococcus	luteus	Micrococcus	luteus
Micrococcus_luteus_UMB0038|lcl|NZ_PKJT01000003.1_rrna_44_length_1523_length_1523	gs_match	gs_match	gs_match	Micrococcus	luteus	Micrococcus	luteus	Micrococcus	luteus	Micrococcus	luteus
Micrococcus_luteus_UMB0189|lcl|NZ_PNGM01000036.1_rrna_51_length_1338_length_1338	gs_match	gs_match	gs_match	Micrococcus	luteus	Micrococcus	luteus	Micrococcus	luteus	Micrococcus	luteus
Micrococcus_luteus_UMB0867|lcl|NZ_PKJV01000027.1_rrna_24_length_1523_length_1523	gs_match	gs_match	gs_match	Micrococcus	luteus	Micrococcus	luteus	Micrococcus	luteus	Micrococcus	luteus
Micrococcus_luteus_UMB3102-SI330_RUTI_length_1509_length_1509	gs_match	gs_match	gs_match	Micrococcus	luteus	Micrococcus	luteus	Micrococcus	luteus	Micrococcus	luteus
Micrococcus_lylae_A_UMB0434_OAB_length_1249_length_1249	g_match	g_match	gs_match	Micrococcus	lylae	Micrococcus	luteus	Micrococcus	NA	Micrococcus	lylae
Micrococcus_lylae_UMB0955|lcl|NZ_PNGL01000010.1_rrna_7_length_1524_length_1524	gs_match	g_match	gs_match	Micrococcus	lylae	Micrococcus	lylae	Micrococcus	NA	Micrococcus	lylae
Micrococcus_terreus_UMB0712_OAB_length_1509_length_1509	gs_match	mismatch	gs_match	Micrococcus	terreus	Micrococcus	terreus	Actinobacteriota Actinobacteria Micrococcales Micrococcaceae NA	NA	Micrococcus	terreus
Moraxella_osloensis_UMB0416|lcl|NZ_PKJS01000035.1_rrna_27_length_1532_length_1532	mismatch	mismatch	mismatch	Moraxella	osloensis	Enhydrobacter	NA	Enhydrobacter	NA	Enhydrobacter	NA
Morganella_morganii_629B_length_1141_length_1141	gs_match	gs_match	g_match	Morganella	morganii	Morganella	morganii	Morganella	morganii	Morganella	NA
Morganella_morganii_629R_length_1139_length_1139	gs_match	gs_match	gs_match	Morganella	morganii	Morganella	morganii	Morganella	morganii	Morganella	morganii
Morganella_morganii_UMB1297|lcl|NZ_PKJR01000015.1_rrna_41_length_1543_length_1543	gs_match	gs_match	gs_match	Morganella	morganii	Morganella	morganii	Morganella	morganii	Morganella	morganii
Neisseria_mucosa_UMB7974A_UTI_length_1535_length_1535	g_match	gs_match	g_match	Neisseria	mucosa	Neisseria	sicca	Neisseria	mucosa	Neisseria	sicca
Neisseria_perflava_UMB0023|lcl|NZ_PKJQ01000001.1_rrna_1_length_1541_length_1541	g_match	gs_match	gs_match	Neisseria	perflava	Neisseria	subflava	Neisseria	perflava	Neisseria	perflava
Neisseria_sicca_UMB0321|lcl|NZ_PKJO01000015.1_rrna_28_length_1541_length_1541	gs_match	g_match	gs_match	Neisseria	sicca	Neisseria	sicca	Neisseria	mucosa	Neisseria	sicca
Neisseria_subflava_A_UMB1050_UTI_length_1535_length_1535	gs_match	g_match	g_match	Neisseria	subflava	Neisseria	subflava	Neisseria	perflava	Neisseria	perflava
Nosocomiicoccus_ampullae_A_UMB6521_CONTROL_length_1547_length_1547	gs_match	gs_match	gs_match	Nosocomiicoccus	ampullae	Nosocomiicoccus	ampullae	Nosocomiicoccus	ampullae	Nosocomiicoccus	ampullae
Nosocomiicoccus_massiliensis_UMB0959|lcl|NZ_PNFT01000024.1_rrna_39_length_1561_length_1561	g_match	g_match	g_match	Nosocomiicoccus	massiliensis	Nosocomiicoccus	ampullae	Nosocomiicoccus	ampullae	Nosocomiicoccus	ampullae
Oligella_urethralis_UMB0345|lcl|NZ_PNGK01000016.1_rrna_8_length_1537_length_1537	gs_match	gs_match	gs_match	Oligella	urethralis	Oligella	urethralis	Oligella	urethralis	Oligella	urethralis
Paenibacillus_pabuli_446-2B_length_1263_length_1263	g_match	g_match	g_match	Paenibacillus	pabuli	Paenibacillus	NA	Paenibacillus	xylanexedens	Paenibacillus	taichungensis
Paenibacillus_pabuli_UMB7766-LJ446_RUTI_length_1329_length_1329	g_match	g_match	g_match	Paenibacillus	pabuli	Paenibacillus	xylanexedens	Paenibacillus	xylanexedens	Paenibacillus	taichungensis
Paenibacillus_taichungensis_273-1G_length_1252_length_1252	gs_match	g_match	gs_match	Paenibacillus	taichungensis	Paenibacillus	taichungensis	Paenibacillus	xylanexedens	Paenibacillus	taichungensis
Paenibacillus_taiwanensis_sp_UMB4589-SE434_RUTI_length_1537_length_1537	gs_match	gs_match	gs_match	Paenibacillus	taiwanensis	Paenibacillus	taiwanensis	Paenibacillus	taiwanensis	Paenibacillus	taiwanensis
Pantoea_eucrina_535-2BR_length_1253_length_1253	gs_match	g_match	g_match	Pantoea	eucrina	Pantoea	eucrina	Pantoea	ananatis	Pantoea	NA
Schaalia_turicensis_UMB0895_CONTROL_length_1529_length_1529	g_match	g_match	g_match	Schaalia	turicensis	Actinomyces	NA	Actinomyces	NA	Actinomyces	NA
Schaalia_turicensis_UMB6358_CONTROL_length_1528_length_1528	g_match	g_match	g_match	Schaalia	turicensis	Actinomyces	NA	Actinomyces	NA	Actinomyces	NA
Schaalia_turicensis_UMB8041A_UTI_length_1322_length_1322	g_match	g_match	g_match	Schaalia	turicensis	Actinomyces	NA	Actinomyces	NA	Actinomyces	NA
Schaalia_turicensis_UMB9872_UTI_length_1524_length_1524	g_match	g_match	g_match	Schaalia	turicensis	Actinomyces	NA	Actinomyces	NA	Actinomyces	culturomici
Peptoniphilus_duerdenii_UMB10230B_Bladder_cancer_length_1308_length_1308	gs_match	gs_match	gs_match	Peptoniphilus	duerdenii	Peptoniphilus	duerdenii	Peptoniphilus	duerdenii	Peptoniphilus	duerdenii
Peptoniphilus_harei_UMB0065A_OAB_length_1427_length_1427	g_match	g_match	g_match	Peptoniphilus	harei	Peptoniphilus	NA	Peptoniphilus	grossensis	Peptoniphilus	NA
Peptoniphilus_lacrimalis_UMB12383B_With_symptoms_length_1524_length_1524	gs_match	gs_match	gs_match	Peptoniphilus	lacrimalis	Peptoniphilus	lacrimalis	Peptoniphilus	lacrimalis	Peptoniphilus	lacrimalis
Peribacillus_frigoritolerans_462G_length_1264_length_1264	mismatch	mismatch	mismatch	Peribacillus	frigoritolerans	Bacillus	simplex	Bacillus	simplex	Bacillus	simplex
Hoylesella_timonensis_UMB0818|lcl|NZ_PNGI01000022.1_rrna_24_length_1532_length_1532	gs_match	gs_match	gs_match	Hoylesella	timonensis	Hoylesella	timonensis	Hoylesella	timonensis	Hoylesella	timonensis
Priestia_aryabhattai_327-3BR_length_1281_length_1281	g_match	gs_match	gs_match	Priestia	aryabhattai	Bacillus	megaterium	Bacillus	aryabhattai	Bacillus	aryabhattai
Priestia_megaterium_UMB0500|lcl|NZ_PNHN01000014.1_rrna_32_length_1552_length_1552	gs_match	g_match	g_match	Priestia	megaterium	Bacillus	megaterium	Bacillus	aryabhattai	Bacillus	aryabhattai
Propionimicrobium_lymphophilum_UMB0089_OAB_length_1515_length_1515	g_match	g_match	g_match	Propionimicrobium	lymphophilum	Propionimicrobium	NA	Propionimicrobium	NA	Propionimicrobium	NA
Propionimicrobium_lymphophilum_UMB11620B_RUTI_length_1515_length_1515	g_match	g_match	g_match	Propionimicrobium	lymphophilum	Propionimicrobium	NA	Propionimicrobium	NA	Propionimicrobium	NA
Proteus_mirabilis_269-2R_length_1271_length_1271	gs_match	gs_match	gs_match	Proteus	mirabilis	Proteus	mirabilis	Proteus	mirabilis	Proteus	mirabilis
Proteus_mirabilis_420-1P_length_1216_length_1216	gs_match	gs_match	gs_match	Proteus	mirabilis	Proteus	mirabilis	Proteus	mirabilis	Proteus	mirabilis
Proteus_mirabilis_564B_length_1270_length_1270	gs_match	gs_match	gs_match	Proteus	mirabilis	Proteus	mirabilis	Proteus	mirabilis	Proteus	mirabilis
Proteus_mirabilis_602P_length_1245_length_1245	gs_match	gs_match	gs_match	Proteus	mirabilis	Proteus	mirabilis	Proteus	mirabilis	Proteus	mirabilis
Proteus_mirabilis_UMB0038|lcl|NZ_JAAUWO010000050.1_rrna_68_length_1543_length_1543	gs_match	gs_match	gs_match	Proteus	mirabilis	Proteus	mirabilis	Proteus	mirabilis	Proteus	mirabilis
Proteus_mirabilis_UMB1190B_UTI_length_1538_length_1538	gs_match	gs_match	gs_match	Proteus	mirabilis	Proteus	mirabilis	Proteus	mirabilis	Proteus	mirabilis
Pseudoclavibacter_alba_430B_length_1244_length_1244	gs_match	mismatch	g_match	Pseudoclavibacter	alba	Pseudoclavibacter	alba	Actinobacteriota Actinobacteria Micrococcales Microbacteriaceae NA	NA	Pseudoclavibacter	NA
Pseudoglutamicibacter_albus_UMB0722|lcl|NZ_PKGR01000010.1_rrna_14_length_1531_length_1531	g_match	g_match	g_match	Pseudoglutamicibacter	albus	Pseudoglutamicibacter	cumminsii	Pseudoglutamicibacter	cumminsii	Pseudoglutamicibacter	cumminsii
Pseudoglutamicibacter_cumminsii_A_UMB1286_UTI_length_1517_length_1517	gs_match	gs_match	gs_match	Pseudoglutamicibacter	cumminsii	Pseudoglutamicibacter	cumminsii	Pseudoglutamicibacter	cumminsii	Pseudoglutamicibacter	cumminsii
Pseudomonas_aeruginosa_UM1046|lcl|NZ_WHVN01000121.1_rrna_10_length_1536_length_1536	gs_match	gs_match	gs_match	Pseudomonas	aeruginosa	Pseudomonas	aeruginosa	Pseudomonas	aeruginosa	Pseudomonas	aeruginosa
Pseudomonas_aeruginosa_UMB1204|lcl|NZ_WUDK01000129.1_rrna_13_length_1536_length_1536	gs_match	gs_match	gs_match	Pseudomonas	aeruginosa	Pseudomonas	aeruginosa	Pseudomonas	aeruginosa	Pseudomonas	aeruginosa
Pseudomonas_B_oryzihabitans_D_UMB4614-CU331R_RUTI_length_1532_length_1532	g_match	gs_match	gs_match	Pseudomonas	oryzihabitans	Pseudomonas	psychrotolerans	Pseudomonas	oryzihabitans	Pseudomonas	oryzihabitans
Rothia_aeria_UMB0589_SUI_length_1512_length_1512	gs_match	gs_match	gs_match	Rothia	aeria	Rothia	aeria	Rothia	aeria	Rothia	aeria
Rothia_aeria_UMB8972_OAB_length_1512_length_1512	gs_match	gs_match	gs_match	Rothia	aeria	Rothia	aeria	Rothia	aeria	Rothia	aeria
Rothia_dentocariosa_UMB0083|lcl|NZ_PKIR01000001.1_rrna_1_length_1527_length_1527	gs_match	gs_match	gs_match	Rothia	dentocariosa	Rothia	dentocariosa	Rothia	dentocariosa	Rothia	dentocariosa
Rothia_mucilaginosa_336P_length_1219_length_1219	gs_match	gs_match	gs_match	Rothia	mucilaginosa	Rothia	mucilaginosa	Rothia	mucilaginosa	Rothia	mucilaginosa
Rothia_mucilaginosa_UMB0024|lcl|NZ_PKIQ01000008.1_rrna_57_length_1527_length_1527	gs_match	gs_match	gs_match	Rothia	mucilaginosa	Rothia	mucilaginosa	Rothia	mucilaginosa	Rothia	mucilaginosa
Schaalia_odontolytica_UMB0018|lcl|NZ_PKKM01000004.1_rrna_36_length_1540_length_1540	g_match	g_match	g_match	Schaalia	odontolytica	Actinomyces	NA	Actinomyces	NA	Actinomyces	NA
Schaalia_turicensis_UMB0250|lcl|NZ_PKKJ01000013.1_rrna_21_length_1538_length_1538	g_match	g_match	g_match	Schaalia	turicensis	Actinomyces	NA	Actinomyces	NA	Actinomyces	NA
Slackia_exigua_UMB0191A_OAB_length_1506_length_1506	gs_match	gs_match	gs_match	Slackia	exigua	Slackia	exigua	Slackia	exigua	Slackia	exigua
Sphingomonas_paucimobilis_UMB7784-LJ451B_RUTI_length_1475_length_1475	gs_match	gs_match	g_match	Sphingomonas	paucimobilis	Sphingomonas	paucimobilis	Sphingomonas	paucimobilis	Sphingomonas	yabuuchiae
Staphylococcus_aureus_268G_length_1267_length_1267	gs_match	gs_match	gs_match	Staphylococcus	aureus	Staphylococcus	aureus	Staphylococcus	aureus	Staphylococcus	aureus
Staphylococcus_aureus_UMB0910|lcl|NZ_PNGH01000029.1_rrna_65_length_1552_length_1552	gs_match	gs_match	gs_match	Staphylococcus	aureus	Staphylococcus	aureus	Staphylococcus	aureus	Staphylococcus	aureus
Staphylococcus_aureus_UMB7785A_RUTI_length_1535_length_1535	g_match	gs_match	g_match	Staphylococcus	aureus	Staphylococcus	epidermidis	Staphylococcus	aureus	Staphylococcus	NA
Staphylococcus_aureus_UMB9289_UTI_length_1538_length_1538	gs_match	gs_match	gs_match	Staphylococcus	aureus	Staphylococcus	aureus	Staphylococcus	aureus	Staphylococcus	aureus
Staphylococcus_capitis_327-1BR_UMB1017	gs_match	g_match	g_match	Staphylococcus	capitis	Staphylococcus	capitis	Staphylococcus	aureus	Staphylococcus	caprae
Staphylococcus_condimenti_298-2R_length_1276_length_1276	gs_match	g_match	g_match	Staphylococcus	condimenti	Staphylococcus	condimenti	Staphylococcus	NA	Staphylococcus	carnosus
Staphylococcus_condimenti_462-1R_length_1277_length_1277	gs_match	g_match	g_match	Staphylococcus	condimenti	Staphylococcus	condimenti	Staphylococcus	NA	Staphylococcus	carnosus
Staphylococcus_epidermidis_287P_length_1162_length_1162	gs_match	g_match	gs_match	Staphylococcus	epidermidis	Staphylococcus	epidermidis	Staphylococcus	aureus	Staphylococcus	epidermidis
Staphylococcus_epidermidis_298G_length_1251_length_1251	g_match	g_match	g_match	Staphylococcus	epidermidis	Staphylococcus	caprae	Staphylococcus	aureus	Staphylococcus	caprae
Staphylococcus_epidermidis_434-2PI_length_1275_length_1275	gs_match	g_match	g_match	Staphylococcus	epidermidis	Staphylococcus	epidermidis	Staphylococcus	aureus	Staphylococcus	caprae
Staphylococcus_epidermidis_UMB0626_SUI_length_1537_length_1537	gs_match	g_match	g_match	Staphylococcus	epidermidis	Staphylococcus	epidermidis	Staphylococcus	aureus	Staphylococcus	caprae
Staphylococcus_epidermidis_UMB0894_CONTROL_length_1537_length_1537	gs_match	g_match	g_match	Staphylococcus	epidermidis	Staphylococcus	epidermidis	Staphylococcus	aureus	Staphylococcus	caprae
Staphylococcus_haemolyticus_298-2BR_length_1269_length_1269	gs_match	g_match	g_match	Staphylococcus	haemolyticus	Staphylococcus	haemolyticus	Staphylococcus	NA	Staphylococcus	NA
Staphylococcus_haemolyticus_309B_length_1250_length_1250	gs_match	g_match	g_match	Staphylococcus	haemolyticus	Staphylococcus	haemolyticus	Staphylococcus	aureus	Staphylococcus	aureus
Staphylococcus_haemolyticus_521-1R_length_1255_length_1255	gs_match	g_match	g_match	Staphylococcus	haemolyticus	Staphylococcus	haemolyticus	Staphylococcus	aureus	Staphylococcus	aureus
Staphylococcus_haemolyticus_543-2BR_length_1269_length_1269	gs_match	g_match	g_match	Staphylococcus	haemolyticus	Staphylococcus	haemolyticus	Staphylococcus	aureus	Staphylococcus	aureus
Staphylococcus_hominis_298-1P_length_1279_length_1279	gs_match	g_match	gs_match	Staphylococcus	hominis	Staphylococcus	hominis	Staphylococcus	aureus	Staphylococcus	hominis
Staphylococcus_hominis_462-1BR_length_1277_length_1277	gs_match	g_match	gs_match	Staphylococcus	hominis	Staphylococcus	hominis	Staphylococcus	aureus	Staphylococcus	hominis
Staphylococcus_hominis_UMB1024_UTI_length_1537_length_1537	gs_match	g_match	gs_match	Staphylococcus	hominis	Staphylococcus	hominis	Staphylococcus	aureus	Staphylococcus	hominis
Staphylococcus_lugdunensis_UMB10323_UTI_length_1307_length_1307	gs_match	g_match	gs_match	Staphylococcus	lugdunensis	Staphylococcus	lugdunensis	Staphylococcus	aureus	Staphylococcus	lugdunensis
Staphylococcus_pasteuri_378-2R_length_1266_length_1266	gs_match	g_match	g_match	Staphylococcus	pasteuri	Staphylococcus	pasteuri	Staphylococcus	aureus	Staphylococcus	lugdunensis
Staphylococcus_pasteuri_531-2P_length_1266_length_1266	gs_match	g_match	g_match	Staphylococcus	pasteuri	Staphylococcus	pasteuri	Staphylococcus	aureus	Staphylococcus	lugdunensis
Staphylococcus_pettenkoferi_UMB0834|lcl|NZ_PNGG01000008.1_rrna_72_length_1555_length_1555	gs_match	gs_match	gs_match	Staphylococcus	pettenkoferi	Staphylococcus	pettenkoferi	Staphylococcus	pettenkoferi	Staphylococcus	pettenkoferi
Staphylococcus_simulans_378-3R_length_1269_length_1269	gs_match	g_match	gs_match	Staphylococcus	simulans	Staphylococcus	simulans	Staphylococcus	NA	Staphylococcus	simulans
Staphylococcus_sp._UMB0328_UMB0328|lcl|NZ_PNFS01000002.1_rrna_52_length_1553_length_1553	g_match	g_match	g_match	Staphylococcus	NA	Staphylococcus	pasteuri	Staphylococcus	aureus	Staphylococcus	lugdunensis
Staphylococcus_urealyticus_UMB10092B_Bladder_cancer_length_1539_length_1539	g_match	g_match	g_match	Staphylococcus	urealyticus	Staphylococcus	cohnii	Staphylococcus	saprophyticus	Staphylococcus	NA
Staphylococcus_warneri_436-1G_length_1277_length_1277	gs_match	g_match	g_match	Staphylococcus	warneri	Staphylococcus	warneri	Staphylococcus	aureus	Staphylococcus	lugdunensis
Streptococcus_agalactiae_332P_length_1213_length_1213	gs_match	gs_match	gs_match	Streptococcus	agalactiae	Streptococcus	agalactiae	Streptococcus	agalactiae	Streptococcus	agalactiae
Streptococcus_agalactiae_UMB0767|lcl|NZ_PKIO01000005.1_rrna_56_length_1549_length_1549	gs_match	gs_match	gs_match	Streptococcus	agalactiae	Streptococcus	agalactiae	Streptococcus	agalactiae	Streptococcus	agalactiae
Streptococcus_agalactiae_UMB10181_UTI_length_1535_length_1535	gs_match	gs_match	gs_match	Streptococcus	agalactiae	Streptococcus	agalactiae	Streptococcus	agalactiae	Streptococcus	agalactiae
Streptococcus_agalactiae_UMB5612_RUTI_length_1535_length_1535	gs_match	gs_match	gs_match	Streptococcus	agalactiae	Streptococcus	agalactiae	Streptococcus	agalactiae	Streptococcus	agalactiae
Streptococcus_agalactiae_UMB8703_UTI_length_1535_length_1535	gs_match	gs_match	gs_match	Streptococcus	agalactiae	Streptococcus	agalactiae	Streptococcus	agalactiae	Streptococcus	agalactiae
Streptococcus_anginosus_368PI_length_1261_length_1261	gs_match	gs_match	gs_match	Streptococcus	anginosus	Streptococcus	anginosus	Streptococcus	anginosus	Streptococcus	anginosus
Streptococcus_anginosus_437-2P_length_1270_length_1270	gs_match	gs_match	gs_match	Streptococcus	anginosus	Streptococcus	anginosus	Streptococcus	anginosus	Streptococcus	anginosus
Streptococcus_anginosus_532BR_length_1272_length_1272	gs_match	gs_match	gs_match	Streptococcus	anginosus	Streptococcus	anginosus	Streptococcus	anginosus	Streptococcus	anginosus
Streptococcus_anginosus_C_UMB7842_UTI_length_1542_length_1542	gs_match	gs_match	gs_match	Streptococcus	anginosus	Streptococcus	anginosus	Streptococcus	anginosus	Streptococcus	anginosus
Streptococcus_anginosus_C_UMB8624B_UTI_length_1542_length_1542	gs_match	gs_match	gs_match	Streptococcus	anginosus	Streptococcus	anginosus	Streptococcus	anginosus	Streptococcus	anginosus
Streptococcus_anginosus_UMB3444_OAB_length_1542_length_1542	gs_match	gs_match	gs_match	Streptococcus	anginosus	Streptococcus	anginosus	Streptococcus	anginosus	Streptococcus	anginosus
Streptococcus_anginosus_UMB9618_UTI_length_1542_length_1542	gs_match	gs_match	gs_match	Streptococcus	anginosus	Streptococcus	anginosus	Streptococcus	anginosus	Streptococcus	anginosus
Streptococcus_constellatus_UMB7433A_CONTROL_length_1542_length_1542	g_match	g_match	g_match	Streptococcus	constellatus	Streptococcus	anginosus	Streptococcus	anginosus	Streptococcus	NA
Streptococcus_intermedius_UMB9934_UTI_length_1542_length_1542	gs_match	gs_match	gs_match	Streptococcus	intermedius	Streptococcus	intermedius	Streptococcus	intermedius	Streptococcus	intermedius
Streptococcus_mitis_AT_UMB8832_RUTI_length_1532_length_1532	g_match	g_match	g_match	Streptococcus	mitis	Streptococcus	pneumoniae	Streptococcus	oralis	Streptococcus	oralis
Streptococcus_mitis_SM04|lcl|NZ_WIJS01000015.1_rrna_14_length_1546_length_1546	g_match	g_match	gs_match	Streptococcus	mitis	Streptococcus	pneumoniae	Streptococcus	oralis	Streptococcus	mitis
Streptococcus_mitis_SM10|lcl|NZ_WIJP01000032.1_rrna_31_length_1546_length_1546	gs_match	g_match	g_match	Streptococcus	mitis	Streptococcus	mitis	Streptococcus	oralis	Streptococcus	NA
Streptococcus_mitis_SM11|lcl|NZ_WIJO01000088.1_rrna_50_length_1546_length_1546	gs_match	g_match	g_match	Streptococcus	mitis	Streptococcus	mitis	Streptococcus	oralis	Streptococcus	oralis
Streptococcus_mitis_SM12|lcl|NZ_WIKB01000031.1_rrna_31_length_1546_length_1546	gs_match	g_match	gs_match	Streptococcus	mitis	Streptococcus	mitis	Streptococcus	oralis	Streptococcus	mitis
Streptococcus_mitis_SM15|lcl|NZ_WIJL01000017.1_rrna_29_length_1546_length_1546	gs_match	g_match	g_match	Streptococcus	mitis	Streptococcus	mitis	Streptococcus	oralis	Streptococcus	oralis
Streptococcus_mitis_SM16|lcl|NZ_WIJK01000043.1_rrna_23_length_1547_length_1547	g_match	g_match	gs_match	Streptococcus	mitis	Streptococcus	NA	Streptococcus	oralis	Streptococcus	mitis
Streptococcus_mitis_SM18|lcl|NZ_WIIZ01000020.1_rrna_18_length_1546_length_1546	g_match	g_match	gs_match	Streptococcus	mitis	Streptococcus	pneumoniae	Streptococcus	oralis	Streptococcus	mitis
Streptococcus_mitis_SM26|lcl|NZ_WIJZ01000020.1_rrna_31_length_1546_length_1546	gs_match	g_match	g_match	Streptococcus	mitis	Streptococcus	mitis	Streptococcus	oralis	Streptococcus	oralis
Streptococcus_mitis_SM34|lcl|NZ_WIJH01000031.1_rrna_31_length_1546_length_1546	gs_match	g_match	gs_match	Streptococcus	mitis	Streptococcus	mitis	Streptococcus	oralis	Streptococcus	mitis
Streptococcus_mitis_SM39|lcl|NZ_WIJV01000102.1_rrna_3_length_1546_length_1546	gs_match	g_match	g_match	Streptococcus	mitis	Streptococcus	mitis	Streptococcus	oralis	Streptococcus	oralis
Streptococcus_mitis_SM48|lcl|NZ_WIJT01000031.1_rrna_33_length_1546_length_1546	gs_match	g_match	gs_match	Streptococcus	mitis	Streptococcus	mitis	Streptococcus	oralis	Streptococcus	mitis
Streptococcus_mitis_SM50|lcl|NZ_WIJB01000014.1_rrna_11_length_1546_length_1546	gs_match	g_match	g_match	Streptococcus	mitis	Streptococcus	mitis	Streptococcus	oralis	Streptococcus	NA
Streptococcus_oralis_S_UMB5340_RUTI_length_1450_length_1450	gs_match	gs_match	gs_match	Streptococcus	oralis	Streptococcus	oralis	Streptococcus	oralis	Streptococcus	oralis
Streptococcus_oralis_SM09|lcl|NZ_WIKC01000014.1_rrna_16_length_1547_length_1547	g_match	gs_match	gs_match	Streptococcus	oralis	Streptococcus	NA	Streptococcus	oralis	Streptococcus	oralis
Streptococcus_oralis_subsp._dentisani_UMB0008|lcl|NZ_PKIF01000003.1_rrna_32_length_1549_length_1549	g_match	gs_match	gs_match	Streptococcus	oralis	Streptococcus	pneumoniae	Streptococcus	oralis	Streptococcus	oralis
Streptococcus_oralis_subsp._dentisani_UMB0079b|lcl|NZ_PNFQ01000011.1_rrna_3_length_1546_length_1546	g_match	gs_match	gs_match	Streptococcus	oralis	Streptococcus	pneumoniae	Streptococcus	oralis	Streptococcus	oralis
Streptococcus_oralis_subsp._dentisani_UMB0832|lcl|NZ_PKIG01000014.1_rrna_13_length_1546_length_1546	g_match	gs_match	gs_match	Streptococcus	oralis	Streptococcus	pneumoniae	Streptococcus	oralis	Streptococcus	oralis
Streptococcus_oralis_UMB1203_UTI_length_1533_length_1533	g_match	gs_match	gs_match	Streptococcus	oralis	Streptococcus	pneumoniae	Streptococcus	oralis	Streptococcus	oralis
Streptococcus_oralis_UMB1896A_CONTROL_length_1533_length_1533	g_match	gs_match	gs_match	Streptococcus	oralis	Streptococcus	NA	Streptococcus	oralis	Streptococcus	oralis
Streptococcus_parasanguinis_UMB0216|lcl|NZ_PKIC01000005.1_rrna_32_length_1549_length_1549	gs_match	gs_match	gs_match	Streptococcus	parasanguinis	Streptococcus	parasanguinis	Streptococcus	parasanguinis	Streptococcus	parasanguinis
Streptococcus_parasanguinis_UMB3103_RUTI_length_1535_length_1535	gs_match	gs_match	gs_match	Streptococcus	parasanguinis	Streptococcus	parasanguinis	Streptococcus	parasanguinis	Streptococcus	parasanguinis
Streptococcus_pasteurianus_298-2P_length_1226_length_1226	g_match	g_match	g_match	Streptococcus	pasteurianus	Streptococcus	pasteuri	Streptococcus	gallolyticus	Streptococcus	gallolyticus
Streptococcus_pasteurianus_UMB0054_CONTROL_length_1535_length_1535	gs_match	g_match	g_match	Streptococcus	pasteurianus	Streptococcus	pasteurianus	Streptococcus	gallolyticus	Streptococcus	gallolyticus
Streptococcus_pneumoniae_UMB4590-SM462_RUTI_length_1532_length_1532	gs_match	g_match	g_match	Streptococcus	pneumoniae	Streptococcus	pneumoniae	Streptococcus	oralis	Streptococcus	NA
Streptococcus_salivarius_UMB0051|lcl|NZ_PKIA01000009.1_rrna_39_length_1548_length_1548	gs_match	gs_match	gs_match	Streptococcus	salivarius	Streptococcus	salivarius	Streptococcus	salivarius	Streptococcus	salivarius
Streptococcus_sp._UMB0029_UMB0029|lcl|NZ_PNGD01000027.1_rrna_36_length_1546_length_1546	g_match	g_match	g_match	Streptococcus	NA	Streptococcus	mitis	Streptococcus	oralis	Streptococcus	NA
Trueperella_bernardiae_UMB0116|lcl|NZ_PKHY01000014.1_rrna_26_length_1526_length_1526	g_match	g_match	g_match	Trueperella	bernardiae	Trueperella	NA	Trueperella	NA	Trueperella	pyogenes
Varibaculum_cambriense_UMB0744|lcl|NZ_PNGC01000005.1_rrna_50_length_1540_length_1540	gs_match	gs_match	gs_match	Varibaculum	cambriense	Varibaculum	cambriense	Varibaculum	cambriense	Varibaculum	cambriense
Varibaculum_cambriense_UMB0796|lcl|NZ_PKHX01000013.1_rrna_17_length_1540_length_1540	g_match	gs_match	g_match	Varibaculum	cambriense	Varibaculum	NA	Varibaculum	cambriense	Varibaculum	NA
Varibaculum_cambriense_UMB10230B_Bladder_cancer_length_1535_length_1535	gs_match	gs_match	gs_match	Varibaculum	cambriense	Varibaculum	cambriense	Varibaculum	cambriense	Varibaculum	cambriense
Veillonella_atypica_UMB10101_Bladder_cancer_length_1549_length_1549	gs_match	g_match	g_match	Veillonella	atypica	Veillonella	atypica	Veillonella	dispar	Veillonella	dispar
